# Supplementary material for: The genetic architecture of amino acids dissection by association and linkage analysis in maize
Source: Plant Biotechnol J. 2017 Apr 5;15(10):1250–63. doi: 10.1111/pbi.12712 (PMC5595712; doi:10.1111/pbi.12712)
Supplement: Supplementary file 2 — Table S1 Statistical summary of 65 amino acid traits in maize kernels in the association panel. Table S2 Statistical summary of 65 amino acid traits in maize kernels in RIL populations. Table S3 Significant loci associated with amino acid traits identified by GWAS across two environments. Table S4 QTL mapping summary of amino acid‐related traits detected from three RIL populations. Table S5 The list of significant Gene Ontology terms. Table S6 The Lys/Total, Lys content and O2 expression level in the association mapping panel. Table S7 O2 co‐expression genes overlapped with ones identified by other methods. Table S8 The eQTL of ten candidate genes and the Pearson correction between Lys/Total and the normalized expression levels of ten candidate genes. Table S9 Primers used for mapping, plasmid construction, and expression analysis. [file PBI-15-1250-s001.xlsx]

## Sheet: Table S1
Supplementary table 1. Statistic summary of 65 amino acid traits in maize kernels in association panel
Trait	Abbreviations	Repeatbilitiesa	AM1b								AM2b
			Mean (mg/g)	Range (mg/g)	Fold	SE	Total R2(%)c	Skewness	Kurtosis		Mean (mg/g)	Range (mg/g)	Fold	SE	Total R2(%)c	Skewness	Kurtosis
Alanine	Ala	NA	15.4068	4.72-36.94	7.81973	0.363241	-	0.859106	-0.625935		21.024	4.99-47.27	9.47889	0.508452	23.0996	0.246597	-0.941601
Arginine	Arg	0.584407	5.78013	3.56-10.57	2.9722	0.0533208	22.9256	0.907664	1.22775		5.3593	3.56-9.73	2.73153	0.0436988	36.1	0.990557	2.10203
Aspatic acid and Asparagine	Asx	0.497244	8.37394	5.49-13.65	2.48811	0.0666868	23.371	0.632454	0.42243		8.16351	4.32-13.63	3.15296	0.072595	39.7848	0.83386	1.36357
Cysteine	Cys	NA	1.75087	0.36-4.09	11.4919	0.0393302	-	0.0252646	-0.749611		1.53683	0.32-4.30	13.6039	0.0487027	19.0573	0.916303	0.0565836
Glutamic acid and Glutamine	Glx	0.561107	27.673	17.92-42.05	2.34633	0.215429	7.9809	0.452795	-0.160666		24.7552	11.24-38.90	3.45898	0.225611	7.94173	0.244839	0.281879
Glycine	Gly	0.225467	4.47173	2.96-7.12	2.40737	0.0328467	23.9928	0.691821	0.843658		4.39845	2.53-6.66	2.63683	0.0350249	31.4457	0.4547	-0.0136689
Histidine	His	0.5729	3.26038	2.16-4.98	2.30283	0.0238477	20.8077	0.496341	0.197288		3.11378	1.74-4.82	2.77977	0.0242141	6.36147	0.507134	0.447271
Isoleucine	Ile	0.579455	4.2443	2.84-6.10	2.14448	0.0300834	-	0.285941	-0.418812		3.81211	2.17-5.96	2.74954	0.0303634	21.2095	0.289978	0.0740226
Leucine	Leu	0.658839	16.7865	8.75-25.54	2.91987	0.143814	7.75088	0.186365	-0.350953		14.966	7.19-24.12	3.35446	0.145912	22.9801	0.106354	-0.197038
Lysine	Lys	0.400129	3.4953	2.12-5.98	2.82153	0.0312378	16.9437	0.84037	0.820982		3.48241	1.98-5.94	3.00723	0.0295116	49.5005	1.21834	1.87985
Methionine	Met	0.401886	2.38288	0.61-5.16	8.51476	0.0355479	20.1854	1.00911	1.14963		1.91418	0.39-4.28	10.9857	0.0323162	17.695	0.706121	0.654588
Phenylalanine	Phe	0.612744	6.43245	4.13-9.86	2.39026	0.0498292	5.65779	0.209208	-0.392883		5.7977	2.72-9.42	3.46751	0.0501242	15.9392	0.189484	0.000225431
Proline	Pro	0.544211	11.2617	7.23-16.99	2.34925	0.0724409	-	0.245269	0.123125		9.59376	4.77-14.27	2.98832	0.076312	12.0954	0.190226	0.121394
Serine	Ser	0.56994	6.44389	4.30-9.81	2.28205	0.0464829	6.14281	0.376087	-0.397615		5.88978	2.99-8.65	2.89186	0.0436424	13.4341	0.0623181	0.267259
Threonine	Thr	0.327732	3.8098	2.58-5.45	2.11298	0.0242905	5.58463	0.34662	-0.127352		3.84586	2.25-6.12	2.71561	0.0312222	31.7794	0.739601	0.564522
Tyrosine	Tyr	0.564027	5.4988	3.57-7.93	2.22246	0.0388422	10.3698	0.243823	-0.397557		4.78819	2.64-7.08	2.67797	0.0388752	6.0802	0.148468	-0.127349
Valine	Val	0.234804	5.78599	3.65-9.17	2.51222	0.0435634	30.8102	0.591222	0.166856		5.83622	3.54-9.23	2.60897	0.0540019	17.9826	0.672809	0.211636
Sum of all the 17 amino acids	Total	0.523638	133.027	92.36-188.22	2.03778	0.903777	9.67307	0.394877	-0.400742		128.549	69.21-195.76	2.82832	0.997881	24.3637	0.118663	0.301716
Sum of Glx, Arg and Pro	GT	ND	44.7148	30.95-64.76	2.09268	0.305244	-	0.39682	-0.237792		39.7526	19.58-64.53	3.29503	0.320849	21.4126	0.412305	0.839739
Sum of Asx, Thr, Lys, Ile and Met	ATT	ND	22.3262	14.99-32.01	2.13566	0.153542	15.0994	0.385543	-0.27165		21.2435	12.36-34.32	2.77619	0.16113	36.6882	0.757569	1.39811
Sum of Ala, Leu and Val	AT	ND	37.9793	19.64-69.59	3.54412	0.447102	8.55707	0.712872	0.025135		41.8262	15.94-78.75	4.94061	0.580019	18.4083	0.341077	-0.307616
Sum of Phe and Tyr	PT	ND	11.9313	7.77-17.79	2.28978	0.0859802	10.533	0.226517	-0.45205		10.5859	5.36-16.45	3.06945	0.0856664	6.25052	0.150307	-0.0335208
Sum of Ser, Gly and Cys	ST	ND	12.8105	7.86-21.69	2.7602	0.107313	19.6934	0.632507	0.684041		12.0005	7.94-19.00	2.39245	0.0995794	22.6142	0.746339	0.545909
Sum of Leu, Ile and Val	BCAA	ND	26.8168	16.55-39.61	2.39367	0.204681	-	0.2962	-0.480852		24.6143	12.90-38.62	2.99497	0.207608	17.5352	0.229599	-0.00105235
-	Asx/Total	ND	0.0626209	0.05-0.09	1.7671	0.000286357	30.7437	0.85804	2.06723		0.0638841	0.05-0.10	2.07241	0.000392307	22.3663	1.13588	2.93485
-	Thr/Total	ND	0.0287837	0.02-0.04	1.73331	0.000121609	5.56032	0.670074	1.05093		0.0302762	0.02-0.04	1.84958	0.000226166	7.11862	0.324079	-1.19061
-	Ser/Total	ND	0.0484906	0.04-0.06	1.48333	0.000157731	-	0.0858885	-0.694162		0.045933	0.04-0.05	1.45451	0.000124624	11.3385	-0.337486	1.20365
-	Glx/Total	ND	0.207845	0.16-0.25	1.5275	0.000665089	22.3643	0.0650202	-0.273862		0.192872	0.15-0.24	1.58041	0.000945158	27.4889	0.186448	-0.671268
-	Gly/Total	ND	0.033854	0.02-0.05	2.51597	0.000213343	38.0634	0.747663	1.31671		0.0346922	0.02-0.05	2.16786	0.000251407	8.96994	0.734111	0.617175
-	Ala/Total	ND	0.114155	0.05-0.21	4.39794	0.00236959	-	0.662232	-1.44407		0.160078	0.07-0.29	4.42249	0.00331154	29.3585	-0.127487	-1.4318
-	Cys/Total	ND	0.0134556	0.00-0.03	11.617	0.000302311	-	-0.11433	-0.954281		0.0135974	0.00-0.04	14.8689	0.000495424	35.1148	1.09283	0.261769
-	Val/Total	ND	0.0435714	0.03-0.06	1.72617	0.000184298	41.1956	0.670896	1.33834		0.045414	0.04-0.06	1.61976	0.000218408	35.4274	0.965441	1.01195
-	Met/Total	ND	0.0179567	0.00-0.04	8.09846	0.000241755	27.0334	0.836511	0.793831		0.0148811	0.00-0.03	8.70734	0.000215671	7.01123	0.356184	0.302327
-	Ile/Total	ND	0.0319444	0.03-0.04	1.43395	0.000102253	-	0.432634	-0.431714		0.0297739	0.02-0.04	1.69391	0.000137291	14.7732	-0.519527	0.183369
-	Leu/Total	ND	0.125867	0.08-0.15	1.78104	0.000514021	31.9644	-1.03378	1.98257		0.116462	0.07-0.15	2.07042	0.000702962	11.966	-0.465356	0.245858
-	Tyr/Total	ND	0.0414285	0.03-0.05	1.63457	0.000158313	-	0.197941	-0.382529		0.0376069	0.02-0.07	2.77948	0.000284759	13.383	1.12686	3.84292
-	Phe/Total	ND	0.0483917	0.04-0.06	1.61303	0.000205867	6.27756	-0.287172	-0.781203		0.045201	0.03-0.06	1.76375	0.000225247	11.2023	-0.322654	-0.137003
-	Lys/Total	ND	0.0265677	0.01-0.05	3.39679	0.000236184	31.9169	1.0515	1.39242		0.027467	0.02-0.05	2.64656	0.00024379	22.3336	0.928269	0.988285
-	His/Total	ND	0.0244617	0.02-0.04	2.12379	0.00013379	30.659	0.832916	1.39441		0.0245274	0.02-0.04	2.53703	0.000194132	18.5476	0.624363	1.20986
-	Arg/Total	ND	0.043781	0.03-0.08	2.75092	0.000375614	43.0554	1.03679	1.57335		0.0422218	0.03-0.06	2.30141	0.000346114	9.56381	0.661525	0.636972
-	Pro/Total	ND	0.0850729	0.07-0.10	1.54481	0.000359447	-	-0.0266206	-0.680395		0.0750167	0.06-0.10	1.70014	0.000401714	6.44731	0.132473	-0.693507
-	Glx/GT	ND	0.617615	0.50-0.68	1.35641	0.00128549	44.4754	-1.01581	2.0572		0.621725	0.50-0.67	1.34418	0.00129514	38.8313	-1.39477	3.5185
-	Arg/GT	ND	0.129071	0.09-0.20	2.20317	0.000928094	28.7424	1.08631	1.43256		0.136374	0.10-0.21	2.20897	0.0010633	35.3163	1.21813	1.7484
-	Pro/GT	ND	0.252552	0.21-0.30	1.43047	0.000712332	8.63134	0.229481	0.219559		0.241901	0.18-0.30	1.6684	0.000805047	14.7157	0.201679	1.08583
-	Asx/ATT	ND	0.374877	0.30-0.52	1.72275	0.00100712	41.2901	1.40577	7.26843		0.383987	0.34-0.54	1.61564	0.00109541	46.0862	1.75635	8.3115
-	Thr/ATT	ND	0.171137	0.14-0.21	1.47582	0.000439564	17.7636	0.316446	1.22267		0.181543	0.14-0.22	1.61561	0.0007013	11.1047	-0.0130939	-0.535201
-	Lys/ATT	ND	0.15681	0.10-0.25	2.52862	0.000869863	30.4727	0.796747	1.69594		0.164409	0.12-0.23	2.00838	0.000834835	22.626	0.684126	1.33036
-	Ile/ATT	ND	0.190817	0.14-0.23	1.69979	0.000731073	23.9888	-0.497465	0.730965		0.179802	0.13-0.22	1.64492	0.000758769	10.224	-0.32081	-0.219815
-	Met/ATT	ND	0.106218	0.03-0.21	6.74454	0.00130571	36.1636	0.729421	0.84921		0.0902592	0.02-0.18	8.52971	0.0014015	6.42904	0.702324	0.844072
-	Ala/AT	ND	0.386257	0.24-0.56	2.38782	0.00498119	-	0.625193	-1.53223		0.475721	0.27-0.66	2.44135	0.00638282	22.9587	-0.386213	-1.60021
-	Val/AT	ND	0.157229	0.10-0.25	2.49375	0.00152776	13.9484	-0.0692258	-0.693325		0.145683	0.11-0.22	2.08518	0.00149981	5.42457	0.443072	-1.33909
-	Leu/AT	ND	0.454951	0.30-0.57	1.88061	0.00370309	-	-0.521866	-1.51933		0.378596	0.20-0.54	2.77489	0.00514025	15.7689	0.242853	-1.43637
-	Phe/PT	ND	0.53848	0.48-0.59	1.22626	0.000941532	-	-0.14728	-0.244784		0.547154	0.45-0.60	1.32199	0.00115241	17.0385	-0.866061	1.7029
-	Tyr/PT	ND	0.46152	0.41-0.52	1.26513	0.000941532	-	0.14728	-0.244783		0.452846	0.40-0.55	1.35965	0.00115241	17.0385	0.866061	1.7029
-	Ser/ST	ND	0.507948	0.31-0.66	2.10638	0.00258027	25.6069	-0.28427	0.350728		0.495477	0.36-0.62	1.73069	0.00335633	-	-0.141422	-1.1015
-	Gly/ST	ND	0.35148	0.27-0.48	1.74811	0.00135202	10.027	0.321543	1.10544		0.36937	0.23-0.48	2.08779	0.0017645	12.2795	-0.362121	1.56269
-	Cys/ST	ND	0.143133	0.04-0.36	10.0837	0.00301332	19.1598	0.381932	0.299724		0.134452	0.04-0.35	9.56222	0.0039428	11.5614	0.806068	-0.354216
-	Ile/BCAA	ND	0.158734	0.14-0.19	1.36752	0.000362262	30.7835	1.00777	2.01805		0.155367	0.13-0.19	1.47817	0.000430785	20.5625	-0.112395	1.99426
-	Leu/BCAA	ND	0.62423	0.50-0.67	1.33704	0.00126013	66.3015	-1.80397	4.39907		0.605798	0.47-0.65	1.3999	0.00167058	20.7826	-1.58015	2.52867
-	Val/BCAA	ND	0.217036	0.17-0.33	1.89825	0.00109856	65.6164	1.68357	3.7203		0.238835	0.20-0.37	1.86019	0.00173809	24.0847	1.52035	1.78177
-	ATT/Total	ND	0.168466	0.14-0.25	1.77777	0.000725046	31.1819	0.571971	1.44071		0.166282	0.14-0.23	1.66916	0.000845148	7.17861	0.620263	-0.184493
-	AT/Total	ND	0.283593	0.19-0.38	1.94763	0.0021818	5.82354	0.528508	-1.20525		0.321954	0.23-0.44	1.93578	0.00289203	22.1344	-0.0596079	-1.34795
-	GT/Total	ND	0.336699	0.28-0.37	1.3206	0.000942672	-	-0.618431	-0.840828		0.310111	0.25-0.36	1.45497	0.00129676	25.7571	-0.0249688	-0.792914
-	ST/Total	ND	0.0967174	0.07-0.14	2.17137	0.000626609	30.009	0.213226	-0.105123		0.0943173	0.07-0.13	1.79989	0.000670112	9.75276	0.767788	-0.4244
-	PT/Total	ND	0.0898202	0.07-0.11	1.52332	0.000323329	14.6071	-0.172122	-0.770159		0.0828079	0.06-0.12	2.19537	0.000477089	7.61748	0.300595	1.23471
a, NA, Ala and Cys were missed in many individuals, so the repeatbilities were not caculated. ND, not detected. b, AM1, AM2 represent the two environments conducted on association panel. c, - no significant loci were identified

## Sheet: Table S2
Supplementary table 2. Statistic summary of 65 amino acid traits in maize kernels in RIL populations
Traitb	ZYa								KBa								BBa
	Mean (mg/g)	Range (mg/g)	Fold	SE	Total R2(%)c	Skewness	Kurtosis		Mean (mg/g)	Range (mg/g)	Fold	SE	Total R2(%)c	Skewness	Kurtosis		Mean (mg/g)	Range (mg/g)	Fold	SE	Total R2(%)c	Skewness	Kurtosis
Ala	9.59336	6.21-14.44	2.32495	0.142926	-	0.513311	-0.22949		9.43711	5.86-13.70	2.3387	0.106881	24.8365	0.677648	0.811244		26.7969	17.56-43.84	2.49628	0.332468	7.9429	0.548224	0.554532
Arg	4.59987	3.05-5.97	1.95818	0.0475525	13.0215	0.13597	-0.397681		4.55009	2.36-6.68	2.83134	0.0605479	8.9473	0.393864	0.331871		6.4899	3.88-10.01	2.58031	0.0821875	15.5022	0.332797	0.502672
Asx	7.982	5.55-17.13	3.08609	0.119642	15.7983	2.11431	10.3694		7.98072	3.72-11.04	2.96507	0.0901872	-	0.219147	1.18088		8.38452	5.27-12.59	2.39093	0.101351	22.168	0.321347	0.160356
Cys	2.17537	1.05-3.92	3.74362	0.0388779	19.6629	0.434688	0.600228		1.83637	1.17-2.76	2.36855	0.0289982	-	0.594969	-0.158726		1.10486	0.69-2.07	3.00877	0.0236202	-	1.0528	0.358679
Glx	24.8671	16.63-36.10	2.1702	0.331464	18.0894	0.486333	-0.0516748		25.6271	11.63-38.21	3.28551	0.288465	30.7358	0.589573	2.57795		28.7576	17.62-50.69	2.87625	0.461718	7.4601	0.461798	0.49479
Gly	4.04026	2.94-4.99	1.69854	0.0324465	10.3606	-0.0136981	-0.25862		4.22334	2.59-5.74	2.22092	0.0420243	12.416	0.517264	0.877978		4.94602	3.52-6.96	1.97694	0.0397252	19.6494	0.404051	0.790562
His	3.13231	2.02-3.98	1.96883	0.0284027	-	-0.142203	-0.0923942		3.12342	1.07-4.57	4.26234	0.0380944	7.4013	0.394547	2.89885		3.54568	2.17-5.15	2.37202	0.0391058	11.2155	0.273521	0.103609
Ile	3.80903	2.66-5.61	2.10896	0.0503753	14.2341	0.627294	0.0320166		4.29036	3.21-7.67	2.38719	0.0611214	19.9055	2.14323	6.20474		4.27061	2.77-6.65	2.40454	0.0571882	18.1929	0.293055	-0.0535847
Leu	15.8909	10.21-24.54	2.40466	0.253001	35.8868	0.603695	0.0756138		16.5566	9.98-25.67	2.57193	0.207155	30.5167	0.929485	1.49391		16.9828	10.07-29.25	2.90483	0.27233	-	0.356017	0.0773555
Lys	3.11889	2.46-3.71	1.50765	0.0233409	10.8298	-0.0295859	-0.706897		3.49609	1.72-5.37	3.12648	0.0440735	11.6965	0.725522	1.4923		3.69126	2.24-5.40	2.40828	0.0338707	7.382	0.202946	1.26003
Met	2.05317	0.88-3.39	3.86148	0.0355939	24.4787	0.376663	0.338313		1.80062	0.92-4.44	4.81398	0.0431346	10.3432	2.36987	7.41438		2.36635	0.76-4.24	5.54707	0.0490069	8.8379	0.128782	-0.306471
Phe	5.77951	2.73-9.01	3.30045	0.0945527	32.1373	0.424662	0.183765		6.21041	4.29-9.54	2.22341	0.0805514	22.5257	1.2135	1.62554		6.77984	4.23-11.07	2.61647	0.0995171	17.7904	0.296504	0.113684
Pro	9.90505	5.86-13.49	2.30024	0.11369	17.0133	-0.0483386	-0.0259217		9.68332	4.11-13.26	3.22924	0.0971707	25.5716	0.0183492	3.39777		10.9833	6.80-18.05	2.65519	0.145779	8.0241	0.42837	0.397567
Ser	5.09813	3.70-6.93	1.8753	0.0558709	33.5449	0.492333	-0.0614685		5.39703	2.40-8.46	3.52557	0.0598197	7.3443	0.695534	4.16217		6.93677	4.84-10.98	2.26951	0.0842611	8.1884	0.535848	0.414904
Thr	3.9977	3.03-5.30	1.74954	0.0397608	8.458	0.389925	-0.216238		4.24016	2.00-6.26	3.13055	0.0397022	10.3425	0.292804	4.33816		3.83591	2.67-5.71	2.13525	0.04041	10.6397	0.377507	0.300489
Tyr	4.54017	3.04-6.56	2.16042	0.0541223	19.2082	0.502542	0.240546		4.69651	3.47-9.06	2.60802	0.0659822	19.8982	2.23341	7.74988		5.96013	3.33-10.12	3.03993	0.092347	9.9843	0.0509504	0.237779
Val	5.35794	3.57-7.44	2.08431	0.0622866	9.1479	0.349595	0.0340889		5.65236	4.35-7.77	1.78757	0.0554037	12.3336	0.75522	0.606775		5.99033	4.10-8.87	2.16102	0.0665145	13.969	0.488743	0.24378
Total	115.941	83.52-159.46	1.90926	1.34247	15.8132	0.452934	-0.170673		118.802	75.41-165.70	2.19717	1.17303	17.3136	0.679518	1.24172		147.823	99.62-236.28	2.37185	1.8561	9.95829	0.464839	0.413957
GT	39.372	28.29-53.02	1.87449	0.454227	9.4189	0.398519	-0.223924		39.8605	18.10-57.36	3.16998	0.407414	18.7246	0.361374	3.21303		46.2308	29.57-76.47	2.58579	0.674	-	0.445469	0.476681
ATT	20.9608	15.67-29.82	1.9023	0.218945	19.4527	0.50367	0.263588		21.808	16.86-28.68	1.70064	0.203132	8.988	0.523667	-0.00639022		22.5487	15.05-33.53	2.22764	0.244853	17.2357	0.37016	0.282049
AT	30.8422	20.24-46.17	2.2805	0.4472	15.7638	0.567966	-0.0240304		31.646	20.25-46.01	2.2723	0.358429	27.9718	0.857226	1.13722		49.7701	31.93-81.96	2.56704	0.648991	-	0.523971	0.373889
PT	10.3197	6.72-15.35	2.28498	0.143087	22.1153	0.567896	0.161936		10.9069	8.09-18.60	2.29934	0.1404	22.4352	1.68539	3.9796		12.74	7.69-21.19	2.7545	0.189125	11.7704	0.19607	0.196159
ST	11.3138	8.23-14.63	1.77855	0.105312	-	0.107082	-0.315502		11.4567	6.57-15.39	2.34341	0.105096	8.34002	0.189811	1.24444		12.9877	9.48-19.51	2.059	0.127478	7.9598	0.575565	0.663894
BCAA	25.0579	16.86-37.34	2.21501	0.358696	16.6937	0.609722	0.0990784		26.4993	19.90-38.99	1.95977	0.301657	29.8389	1.01651	1.08028		27.2437	17.25-44.77	2.59542	0.379521	-	0.428889	0.119424
Asx/Total	0.0688235	0.06-0.13	2.18711	0.000586912	19.3806	4.48029	34.4632		0.0672093	0.05-0.09	1.85066	0.0004502	20.6735	1.29644	4.34086		0.0568214	0.05-0.06	1.23912	0.000196891	15.4118	0.426337	-0.238038
Thr/Total	0.0345938	0.03-0.04	1.31717	0.000115571	9.90243	0.246367	1.07499		0.0357601	0.03-0.05	1.78511	0.000165633	19.1507	0.598725	8.48841		0.026085	0.02-0.04	1.53575	0.000108627	15.1443	1.96975	11.6181
Ser/Total	0.0440359	0.04-0.05	1.21959	0.000107874	15.4085	-0.0945668	0.983277		0.0454489	0.03-0.06	1.76146	0.000262032	-	-0.486849	1.53434		0.0470177	0.04-0.05	1.22295	0.00016153	9.1895	-0.276135	-0.849005
Glx/Total	0.213934	0.20-0.23	1.16403	0.000584988	40.1764	-0.23854	-0.301703		0.215404	0.15-0.23	1.50442	0.000753132	15.907	-2.28706	11.821		0.193383	0.16-0.23	1.41287	0.0010837	8.8931	0.372568	-0.392654
Gly/Total	0.0352135	0.03-0.05	1.81297	0.000307157	39.2626	-0.0240869	0.348362		0.0357183	0.03-0.05	1.77052	0.000292558	19.6278	0.659327	1.27823		0.0338436	0.03-0.04	1.54419	0.000227202	7.8919	0.597464	0.0222784
Ala/Total	0.0823869	0.07-0.10	1.34674	0.00041909	-	0.270368	-0.124712		0.0793286	0.07-0.09	1.21109	0.000270796	14.1265	0.131704	-0.819951		0.181734	0.16-0.22	1.40058	0.00091356	-	0.443373	0.36542
Cys/Total	0.0189131	0.01-0.04	3.10166	0.000335959	29.3431	0.90592	2.02962		0.0154616	0.01-0.02	2.03008	0.000189149	15.2332	0.234198	-0.366141		0.00762566	0.00-0.02	3.40978	0.000186182	8.8716	1.48066	1.54023
Val/Total	0.0462646	0.04-0.05	1.38143	0.00019724	22.4754	0.144406	0.252496		0.0476302	0.04-0.06	1.39232	0.000166424	30.8673	0.774176	4.75521		0.0408897	0.03-0.06	1.64634	0.000359159	-	1.09959	0.8547
Met/Total	0.0178828	0.01-0.03	2.92485	0.000307692	34.5168	0.102976	-0.419456		0.0152213	0.01-0.05	5.3985	0.000356251	6.5152	3.36981	20.0967		0.0161408	0.00-0.03	5.70223	0.000309531	12.3161	-0.0323034	-0.224094
Ile/Total	0.0327927	0.03-0.04	1.32387	0.000112744	9.3312	-0.0352484	1.0058		0.036178	0.03-0.10	2.94448	0.000469095	5.7767	8.07641	78.3269		0.0288448	0.03-0.03	1.22334	7.09704e-05	19.4417	-0.436593	0.629356
Leu/Total	0.136188	0.11-0.16	1.39752	0.000699123	25.5973	0.050282	-0.198633		0.138997	0.12-0.16	1.35865	0.000596366	19.4609	-0.40329	0.681884		0.114096	0.09-0.13	1.32345	0.000525349	19.9883	-0.519447	-0.206919
Tyr/Total	0.0392498	0.02-0.05	2.04964	0.000235436	10.1081	-1.34633	7.08634		0.0395346	0.03-0.08	2.26121	0.000384247	7.9813	4.6641	30.0511		0.0401814	0.03-0.05	1.52614	0.000295167	-	-0.850741	-0.35747
Phe/Total	0.0495267	0.03-0.06	1.95281	0.000331	34.1937	-0.808526	3.08661		0.0521576	0.04-0.07	1.60847	0.000290497	14.6197	1.4919	5.4827		0.0456737	0.04-0.05	1.30452	0.000163119	8.2812	-0.693061	0.212711
Lys/Total	0.0272268	0.02-0.04	1.81466	0.000259276	8.9266	0.218623	0.149847		0.0295959	0.02-0.05	2.24026	0.000350469	20.1868	0.70443	0.885546		0.0252664	0.02-0.03	1.72073	0.000212889	18.8895	0.531096	0.170033
His/Total	0.0272202	0.02-0.03	1.86449	0.000201335	16.4007	-0.224191	1.15423		0.0263431	0.01-0.04	2.55974	0.000245696	18.3032	0.41899	2.63382		0.024095	0.02-0.03	1.35041	0.000108542	-	0.167579	0.00358913
Arg/Total	0.0401261	0.03-0.06	2.23473	0.000464678	9.8387	0.461497	0.238345		0.0384088	0.03-0.06	2.3249	0.000435057	20.725	1.15598	2.60973		0.0440656	0.04-0.05	1.55225	0.000310402	22.1492	0.149705	-0.554408
Pro/Total	0.085622	0.06-0.10	1.62434	0.000490289	12.3861	-1.20134	3.83701		0.0816028	0.05-0.10	1.77307	0.000411694	-	-1.4596	6.64624		0.0742363	0.07-0.08	1.19461	0.00022403	9.9097	0.204027	-0.488862
Glx/GT	0.62995	0.58-0.68	1.17411	0.00168395	38.2262	0.116647	-0.250075		0.642185	0.59-0.71	1.19725	0.00138006	8.4877	-0.0469971	1.40505		0.619842	0.58-0.66	1.13531	0.00118913	-	-0.107929	-0.534474
Arg/GT	0.118043	0.08-0.19	2.34406	0.00130379	15.2912	0.677326	1.5243		0.114604	0.08-0.18	2.33602	0.00131043	14.8011	1.13436	2.50898		0.141473	0.12-0.17	1.48707	0.000921492	14.1247	0.41766	-0.531594
Pro/GT	0.252006	0.19-0.29	1.5525	0.00130332	27.7813	-1.17622	3.79269		0.243212	0.19-0.28	1.48879	0.000929658	18.0739	-0.83954	3.85399		0.238685	0.21-0.27	1.28877	0.00103909	9.2814	0.621798	-0.143164
Asx/ATT	0.379129	0.34-0.57	1.69721	0.00209882	20.1014	3.39288	23.4995		0.365611	0.20-0.46	2.26243	0.00200221	6.31764	-1.73386	13.7558		0.371335	0.33-0.42	1.26842	0.00134613	-	0.483894	-0.262577
Thr/ATT	0.191051	0.13-0.21	1.53618	0.00069426	20.312	-2.32806	13.7865		0.194757	0.11-0.25	2.26554	0.000960164	9.5707	-2.31233	19.8254		0.170315	0.16-0.21	1.30923	0.000449724	8.7548	1.50757	8.50734
Lys/ATT	0.14995	0.09-0.18	1.94858	0.00109126	28.5166	-0.625919	2.03063		0.160582	0.09-0.22	2.36664	0.00152003	-	-0.0209463	1.20398		0.164628	0.14-0.20	1.47784	0.000977607	14.1016	0.225712	-0.164735
Ile/ATT	0.181298	0.15-0.21	1.43421	0.000988792	49.8609	-0.0223736	-0.202379		0.196589	0.15-0.40	2.57584	0.00194509	13.8774	4.5538	33.1567		0.188661	0.15-0.21	1.37692	0.000771664	32.5947	-0.496043	0.129517
Met/ATT	0.0985724	0.05-0.15	2.82488	0.00163131	-	0.100589	-0.255538		0.0824605	0.05-0.20	4.0875	0.00166693	12.0063	2.05746	7.5483		0.105061	0.03-0.17	5.16859	0.0018831	10.6463	-0.184051	-0.266485
Ala/AT	0.310991	0.28-0.34	1.20843	0.000982119	12.5521	0.173111	0.146366		0.298311	0.28-0.32	1.14133	0.000760708	18.6837	-0.139974	-1.06987		0.539325	0.51-0.59	1.17064	0.00109071	-	0.916455	1.59485
Val/AT	0.174994	0.15-0.21	1.4465	0.00097149	27.074	0.347524	-0.223136		0.179321	0.15-0.22	1.41131	0.000852381	25.3133	0.333669	0.670158		0.121232	0.10-0.15	1.44971	0.000786947	16.9263	0.991572	0.49566
Leu/AT	0.514015	0.46-0.55	1.1936	0.00153869	24.2552	-0.0774714	-0.161113		0.522367	0.48-0.56	1.17107	0.00121819	19.8006	-0.369549	0.331235		0.339443	0.26-0.38	1.49132	0.00182294	-	-1.02625	1.15736
Phe/PT	0.557548	0.41-0.69	1.70121	0.00242914	11.3466	-0.51474	6.6757		0.569507	0.48-0.62	1.29025	0.00179147	-	-0.723617	1.2141		0.53287	0.50-0.57	1.14946	0.00140354	-	0.364409	-0.650529
Tyr/PT	0.442452	0.31-0.59	1.92136	0.00242914	11.3466	0.51474	6.6757		0.430493	0.38-0.52	1.36326	0.00179147	-	0.723617	1.2141		0.46713	0.43-0.50	1.17312	0.00140354	-	-0.364409	-0.650529
Ser/ST	0.450622	0.36-0.53	1.48611	0.00248876	31.9377	0.0970292	0.466275		0.470967	0.37-0.56	1.53593	0.00276448	14.3548	-0.124802	0.438396		0.532545	0.44-0.58	1.30866	0.00208463	9.5734	-0.667386	0.175194
Gly/ST	0.358229	0.30-0.41	1.39214	0.00164187	19.515	-0.0393489	0.349156		0.369231	0.30-0.44	1.49688	0.00214811	8.7078	0.319663	0.576016		0.382166	0.34-0.43	1.2491	0.00130464	26.2671	0.144114	-0.322274
Cys/ST	0.191149	0.12-0.30	2.50967	0.0023951	13.3476	0.555311	1.25983		0.159801	0.11-0.24	2.25502	0.0017318	7.8251	0.437989	0.592952		0.0852891	0.06-0.16	2.68988	0.00170653	-	1.26475	0.648581
Ile/BCAA	0.152416	0.13-0.17	1.27744	0.000410521	19.27	0.336162	2.33943		0.161957	0.15-0.33	2.25034	0.00142756	-	7.24787	64.6371		0.156989	0.15-0.17	1.16204	0.000374485	-	0.10785	-0.24434
Leu/BCAA	0.632219	0.58-0.67	1.15436	0.00142264	39.0663	-0.41914	0.0245547		0.623931	0.46-0.66	1.43987	0.00176708	15.7606	-3.06502	20.1573		0.620377	0.54-0.66	1.23046	0.00192562	-	-1.06668	0.960038
Val/BCAA	0.215365	0.18-0.25	1.42711	0.00127576	33.8091	0.28583	-0.310226		0.214112	0.19-0.25	1.33673	0.000986845	23.7521	0.323142	0.331265		0.222635	0.18-0.32	1.7292	0.00202713	7.1592	1.25887	1.44112
GT/Total	0.339682	0.31-0.36	1.14024	0.000639002	19.5862	-0.0126743	0.270234		0.183965	0.16-0.24	1.50237	0.000816041	-	1.79584	7.40015		0.311685	0.28-0.35	1.24895	0.0012483	14.4629	0.51331	-0.397552
ATT/Total	0.18132	0.16-0.22	1.36535	0.000728801	-	1.20453	3.30023		0.265955	0.24-0.29	1.20425	0.000680772	32.36	-0.232933	0.312976		0.153158	0.14-0.17	1.22487	0.000480992	-	0.644278	0.444482
AT/Total	0.264839	0.24-0.29	1.19802	0.0009069	13.3316	0.113903	-0.556266		0.335416	0.24-0.35	1.46392	0.000908391	13.4503	-4.57573	35.025		0.33672	0.30-0.37	1.23131	0.00117339	21.784	-0.0895464	-0.481866
PT/Total	0.0887766	0.07-0.10	1.36873	0.000391592	38.1753	-0.48093	1.19652		0.0966287	0.09-0.11	1.29439	0.000398171	4.912	0.149074	-0.184281		0.0858551	0.07-0.10	1.35597	0.000426843	-	-1.00186	0.0954991
ST/Total	0.0981624	0.08-0.13	1.58223	0.000603439	27.3696	0.444116	1.23195		0.0916922	0.08-0.15	1.76981	0.000595731	10.6368	4.48748	27.2564		0.0884869	0.08-0.10	1.36284	0.000428461	16.2385	0.707816	0.243814
a, ZY, KB, BB represent three linkage populations, Zong3/Yu87-1, Kui3/B77 and B73/By804, respectively. b, Total is the sum of all 17 amino acids in mg/g dry seeds; Asx is the sum of Asp and Asn, Glx is the sum of Glu and Gln in mg/g dry seeds. BCAA is the sum of Leu, Ile and Val. GT is the sum of Glx, Arg and Pro. ATT is the sum of Asx, Thr, Lys, Ile and Met. AT is the sum of Ala, Leu and Val. PT…

## Sheet: Table S3
Supplementary Table 3. Significant loci associated with amino acid traits identified by GWAS across two environments.
Experiment	Amino acid Trait	Lead SNP	Chromosome	Position (bp)a	Allele	MAFb	P valuec	R2 (%)d	Candidate Genee	P value (eQTL)f	Correlation(Phenotype vs expression)g	QTLh	Annotation
AM1	Arg	chr5.S_6444649	5	6444649	C/A	0.122137	9.6e-07	5.57409	GRMZM2G077404	3.02069e-25	0.16266		Arginine N-methyltransferase
AM1	Arg	chr5.S_12383122	5	12383122	A/T	0.0764925	1.77377e-06	5.22547	GRMZM2G300944	1.46e-18	0.186743		Alkaline ceramidase 3
AM1	Arg	chr7.S_10695002	7	10695002	C/G	0.105263	4.26799e-08	7.89504	GRMZM2G015534	1.58e-08	-0.227879		Opaque endosperm2
AM1	Arg	chr8.S_158344496	8	158344496	T/C	0.113208	1.31e-06	7.53041	GRMZM5G861678	NS			phytochromobilin:ferredoxin oxidoreductase
AM1	Arg/GT	chr1.S_280711731	1	280711731	G/T	0.123762	1.47008e-06	7.04103	GRMZM2G031870	NS		ZY	MYB family transcription factor
AM1	Arg/GT	chr3.S_232075741	3	232075741	A/C	0.0630798	8.26332e-08	6.67248	GRMZM5G899349	NS			sterol 14-demethylase
AM1	Arg/GT	chr5.S_156367637	5	156367637	G/T	0.219409	1.55939e-06	6.21465	GRMZM2G163572	3.07e-25	0.0662372		Histone acetyltransferase
AM1	Arg/GT	chr7.S_13353457	7	13353457	C/T	0.0783582	1.38098e-11	11.0235	GRMZM2G117369	4.08e-13	-0.0233824		D-lactate dehydrogenase
AM1	Arg/Total	chr1.S_151721012	1	151721012	C/T	0.0820189	1.57846e-08	12.3084	GRMZM2G138419	NS			Thaumatin-like protein
AM1	Arg/Total	chr3.S_232075810	3	232075810	G/A	0.062963	1.06336e-06	5.41318	GRMZM5G899349	NS			sterol 14-demethylase
AM1	Arg/Total	chr5.S_39352006	5	39352006	G/T	0.219101	7.20673e-07	5.62085	GRMZM2G390678	ND			triacylglycerol lipase
AM1	Arg/Total	chr5.S_54612361	5	54612361	G/A	0.0634328	8.18984e-07	5.55629	GRMZM2G381576	2.23e-15	0.0947827		Alpha2-adrenergic receptor activity
AM1	Arg/Total	chr7.S_11146974	7	11146974	T/A	0.056	2.38753e-12	12.5224	GRMZM2G334041	3.24e-25	-0.138769		DNA methyl transferase1
AM1	Arg/Total	chr7.S_120563496	7	120563496	A/C	0.0820611	1.90901e-06	5.28312	GRMZM2G446625	7.3e-27	-0.0092339	BB	Alpha/beta-Hydrolases superfamily protein
AM1	Arg/Total	chr8.S_158344496	8	158344496	T/C	0.113208	4.95735e-07	8.57923	GRMZM2G386389	1.24e-30	0.168312		Unknown
AM1	Arg/Total	chr8.S_173345671	8	173345671	G/T	0.0759013	6.65302e-07	5.73849	GRMZM2G035421	3.47e-12	0.179977		Triacylglycerol lipase
AM1	Arg/Total	chr9.S_35950427	9	35950427	G/T	0.110588	1.63e-06	6.39841	GRMZM2G408359	9.18e-17	0.153561		Hosphatidylinositol 4-kinase
AM1	Asx	chr1.S_223844909	1	223844909	C/G	0.0927644	3.06006e-07	6.04953	GRMZM2G176209	NS			Aquaporin NIP3-1
AM1	Asx	chr4.S_71540357	4	71540357	A/G	0.096475	1.27509e-06	5.388	GRMZM2G103721	NS			Phosphatidylinositol 3-kinase
AM1	Asx	chr4.S_145870222	4	145870222	C/T	0.0920502	1.15e-06	6.05488	GRMZM2G149272	1.0248e-19	0.165527		Alcohol dehydrogenase-like
AM1	Asx	chr4.S_146059093	4	146059093	C/A	0.105263	1.16937e-07	6.50476	GRMZM2G146786	NS			Unknown
AM1	Asx	chr9.S_114301920	9	114301920	T/A	0.0552017	1.85e-06	6.03251	GRMZM2G035749	4.04462e-16	-0.00819464		Beta-amylase
AM1	Asx/ATT	chr1.S_151721012	1	151721012	C/T	0.0820189	6.80787e-09	11.6738	GRMZM2G138419	NS			Thaumatin-like protein
AM1	Asx/ATT	chr2.S_3558265	2	3558265	C/T	0.0574713	6.60907e-07	5.86182	GRMZM2G062396	NS			Flavanone 3-dioxygenase
AM1	Asx/ATT	chr3.S_64332318	3	64332318	C/T	0.0898876	4.34431e-07	9.72343	GRMZM5G864903	NS			secologanin synthase
AM1	Asx/ATT	chr3.S_202363139	3	202363139	A/C	0.20802	7.0545e-07	7.06986	GRMZM2G161868	NS			Ketol-acid reductoisomerase
AM1	Asx/ATT	chr3.S_207485929	3	207485929	G/A	0.0545455	3.21138e-08	8.85866	GRMZM2G073045	NS			S-adenosyl-L-methionine-dependent methyltransferases
AM1	Asx/ATT	chr4.S_181876913	4	181876913	G/T	0.0575693	4.48284e-07	6.56184	GRMZM2G041809	NS			Protein disulfide oxidoreductase
AM1	Asx/ATT	chr5.S_33968688	5	33968688	G/C	0.155556	1.9756e-06	5.20504	GRMZM2G081504	6.66e-26	0.0817567		Acylamino-acid-releasing enzyme
AM1	Asx/ATT	chr5.S_34785387	5	34785387	T/G	0.0515267	1.08e-06	5.6011	GRMZM2G066291	ND			Unknown
AM1	Asx/ATT	chr5.S_197848428	5	197848428	T/C	0.226306	1.02896e-06	5.63858	GRMZM2G075265	3.15e-11	0.134753		Acid-amino acid ligase activity
AM1	Asx/ATT	chr6.S_149782118	6	149782118	A/G	0.130435	6.03424e-07	13.507	GRMZM2G171139	NS			oleate omega-hydroxylase
AM1	Asx/ATT	chr7.S_8573859	7	8573859	T/C	0.05	4.74553e-10	9.09028	GRMZM2G164265	1.34e-16	0.130179		Amino acid phosphorylation
AM1	Asx/ATT	chr7.S_53021543	7	53021543	C/T	0.05	1.64e-06	7.29796	GRMZM2G089750	NS			Unknown
AM1	Asx/Total	chr1.S_151721012	1	151721012	C/T	0.0820189	9.44e-07	8.73034	GRMZM2G138419	NS			Thaumatin-like protein
AM1	Asx/Total	chr1.S_210471253	1	210471253	T/C	0.240793	5.35176e-08	9.59499	GRMZM2G373859	NS			Glutamine dumper
AM1	Asx/Total	chr7.S_11142692	7	11142692	G/A	0.0529301	4.03475e-12	11.9711	GRMZM2G334041	3.24e-25	-0.141266		DNA methyl transferase1
AM1	Asx/Total	chr7.S_127586393	7	127586393	A/G	0.227451	7.46971e-07	5.96742	GRMZM2G145101	2.02e-25	0.100774	BB	Carbonate dehydratase
AM1	Asx/Total	chr7.S_171190142	7	171190142	T/C	0.0611111	1.41e-06	5.37001	GRMZM2G009265	NS		ZY	Unknown
AM1	AT	chr2.S_20803501	2	20803501	C/T	0.201149	1.34e-06	8.55707	GRMZM2G139463	6.00181e-34	-0.0960336		L-asparaginase
AM1	AT/Total	chr2.S_18073702	2	18073702	G/C	0.351293	1.77e-06	5.82354	GRMZM2G057131	NS			Unknown
AM1	ATT	chr4.S_146059093	4	146059093	C/A	0.105263	1.08101e-06	5.46964	GRMZM2G146786	NS			Unknown
AM1	ATT	chr8.S_159961615	8	159961615	G/A	0.19697	5.72016e-07	5.79446	GRMZM2G010202	1.24e-20	-0.133564		Serine palmitoyltransferase
AM1	ATT/Total	chr1.S_151721012	1	151721012	C/T	0.0820189	1.82e-06	8.56317	GRMZM2G138419	NS			Thaumatin-like protein
AM1	ATT/Total	chr1.S_210471253	1	210471253	T/C	0.240793	1.06e-06	8.17718	GRMZM2G373859	NS			Glutamine dumper
AM1	ATT/Total	chr4.S_35917250	4	35917250	C/T	0.0851064	7.50275e-07	6.24557	GRMZM2G169593	NS			Tryptophan synthase
AM1	ATT/Total	chr7.S_13353457	7	13353457	C/T	0.0783582	7.47403e-10	8.8283	GRMZM2G117369	4.08e-13	-0.00438794		D-lactate dehydrogenase
AM1	ATT/Total	chr8.S_14541961	8	14541961	A/G	0.0684411	4.45411e-07	5.93644	GRMZM2G052869	1.54e-08	-0.157547		Metallothionein-like protein type 2
AM1	Cys/ST	chr1.S_253796514	1	253796514	T/G	0.0544747	1.06e-06	5.68268	GRMZM2G021055	1.7159e-18	0.0714325		Unknown
AM1	Cys/ST	chr2.S_49983373	2	49983373	T/C	0.283495	7.84957e-07	5.78743	GRMZM2G357660	1.05e-22	-0.0260866		Acyl-CoA N-acyltransferase
AM1	Cys/ST	chr2.S_50503804	2	50503804	A/T	0.447964	4.16512e-09	9.50937	GRMZM2G013283	NS			Glutamate-ammonia ligase
AM1	Cys/ST	chr7.S_21198217	7	21198217	G/A	0.369524	1.79925e-06	5.25817	GRMZM2G063258	9.43e-20	-0.0361429		Glycerol-3-phosphate dehydrogenase (NAD(+))
AM1	Glx	chr2.S_128636123	2	128636123	G/A	0.0973684	7.31991e-07	7.9809	GRMZM2G395736	NS			Transcription coactivators
AM1	Glx/GT	chr1.S_84543592	1	84543592	C/T	0.0804598	8.76e-07	5.70785	GRMZM2G040441	NS			mlo2
AM1	Glx/GT	chr1.S_151721012	1	151721012	C/T	0.0820189	2.43429e-08	11.2158	GRMZM2G138419	NS			Thaumatin-like protein
AM1	Glx/GT	chr1.S_301252447	1	301252447	A/T	0.0772201	1.1724e-07	6.82127	GRMZM2G160578	ND			Myosin heavy chain-related
AM1	Glx/GT	chr5.S_21697461	5	21697461	C/T	0.197211	1.17922e-07	6.77173	GRMZM2G153815	NS			Heat shock 70 kDa protein
AM1	Glx/GT	chr5.S_169668425	5	169668425	C/T	0.211462	1.42172e-06	5.89711	GRMZM5G888797	NS			Unknown
AM1	Glx/GT	chr7.S_11146974	7	11146974	T/A	0.056	3.20771e-14	15.0156	GRMZM2G334041	3.24e-25	0.115018	ZY	DNA methyl transferase1
AM1	Glx/GT	chr7.S_164467936	7	164467936	T/C	0.274	9.8e-07	5.99796	GRMZM2G147716	NS			Transcription factor
AM1	Glx/GT	chr9.S_35950427	9	35950427	G/T	0.110588	1.26e-06	6.54753	GRMZM2G408359	9.18e-17	-0.17146		Hosphatidylinositol 4-kinase
AM1	Glx/Total	chr1.S_293329636	1	293329636	T/C	0.264368	1.91026e-06	6.62947	GRMZM2G017470	NS			Zinc ion binding
AM1	Glx/Total	chr4.S_163099315	4	163099315	T/G	0.448207	7.62488e-07	5.85983	GRMZM2G092182	NS			G-protein coupled receptor protein signaling pathway
AM1	Glx/Total	chr6.S_165625349	6	165625349	C/T	0.180769	5.34296e-07	5.90565	GRMZM5G829778	3.23e-19	-0.114186		Isocitrate dehydrogenase (NADP(+))
AM1	Glx/Total	chr7.S_10550478	7	10550478	G/A	0.062645	6.84412e-08	9.17129	GRMZM2G066290	NS			Pyruvate kinase
AM1	Gly	chr2.S_208999152	2	208999152	G/T	0.0550285	1.02664e-06	5.69065	GRMZM2G376432	1.78e-20	-0.0653266		Aspartyl protease family protein
AM1	Gly	chr3.S_16646959	3	16646959	C/A	0.109145	8.87e-07	8.72085	GRMZM2G140032	1.49e-23	0.0322714		Histamine receptor
AM1	Gly	chr7.S_10549630	7	10549630	G/A	0.0757895	6.69327e-07	6.40436	GRMZM2G066290	NS			Pyruvate kinase
AM1	Gly/ST	chr7.S_11128927	7	11128927	A/G	0.0759259	5.20801e-08	6.86963	GRMZM2G334041	3.24e-25	0.00991747		DNA methyl transferase1
AM1	Gly/ST	chr8.S_67387937	8	67387937	G/C	0.0516899	1.51284e-06	5.65022	GRMZM2G027546	2.75e-28	0.0374891		Ubiquitin-conjugating enzyme family protein
AM1	Gly/Total	chr1.S_151721012	1	151721012	C/T	0.0820189	9.42045e-08	10.5602	GRMZM2G138419	NS			Thaumatin-like protein
AM1	Gly/Total	chr3.S_156964436	3	156964436	G/T	0.0793651	1.05e-06	9.48189	GRMZM2G089952	5.63943e-11	-0.0075936		Sec14p-like phosphatidylinositol transfer family protein
AM1	Gly/Total	chr3.S_230177590	3	230177590	C/G	0.142035	5.00763e-07	5.87769	GRMZM2G386802	NS			Aminotransferase
AM1	Gly/Total	chr4.S_35917250	4	35917250	C/T	0.0851064	3.39471e-07	6.77601	GRMZM2G169593	NS			Tryptophan synthase
AM1	Gly/Total	chr4.S_167077316	4	167077316	C/T	0.0836735	1.11e-06	5.98117	GRMZM2G036464	4.15354e-17	-0.0505083		glutamate-ammonia ligase
AM1	Gly/Total	chr5.S_76634751	5	76634751	G/C	0.173502	1.73e-06	8.56685	GRMZM2G354093	2.76778e-23	0.0452363		S-adenosyl-L-methionine-dependent methyltransferases
AM1	Gly/Total	chr7.S_13353457	7	13353457	C/T	0.0783582	4.59104e-12	11.3528	GRMZM2G117369	4.08e-13	-0.0189497		D-lactate dehydrogenase
AM1	His	chr7.S_10695002	7	10695002	C/G	0.105263	4.02212e-07	7.13554	GRMZM2G015534	1.58e-08	-0.12303		Opaque endosperm2
AM1	His	chr7.S_120252509	7	120252509	G/T	0.498024	8.63132e-09	7.8903	GRMZM2G138727	1.397e-13	0.270727		Glutelin-2 Precursor (Zein-gamma)(27 kDa zein)
AM1	His	chr8.S_115406090	8	115406090	T/C	0.0667939	1.73e-06	5.35346	GRMZM2G009370	ND			Unknown
AM1	His/Total	chr4.S_201936905	4	201936905	C/T	0.100935	7.60624e-07	5.76143	AC209971.4_FG003	ND			seed storage/LTP family protein precursor
AM1	His/Total	chr6.S_126146865	6	126146865	A/C	0.0779221	1.83e-06	5.34449	GRMZM2G037323	ND			Unknown
AM1	His/Total	chr7.S_13980213	7	13980213	T/C	0.0650558	3.28242e-08	7.22275	GRMZM2G493395	NS			1-deoxy-D-xylulose-5-phosphate synthase
AM1	His/Total	chr7.S_120252509	7	120252509	G/T	0.498024	3.42952e-09	8.60755	GRMZM2G138727	1.397e-13	0.428469		Glutelin-2 Precursor (Zein-gamma)(27 kDa zein)
AM1	His/Total	chr9.S_151366977	9	151366977	A/G	0.416667	6.05666e-09	9.09175	GRMZM2G178826	1.76e-22	0.0600666		3-dehydroquinate synthase
AM1	Ile/ATT	chr1.S_151721012	1	151721012	C/T	0.0820189	6.52179e-07	9.52197	GRMZM2G138419	NS			Thaumatin-like protein
AM1	Ile/ATT	chr1.S_273309515	1	273309515	G/T	0.46934	1.67e-06	6.69345	GRMZM2G481184	1.02767e-46	-0.257643		Unknown
AM1	Ile/ATT	chr7.S_13406226	7	13406226	C/T	0.0581655	7.65372e-10	10.2846	GRMZM2G117369	4.08e-13	0.0136563		D-lactate dehydrogenase
AM1	Ile/BCAA	chr1.S_151721012	1	151721012	C/T	0.0820189	1.59e-06	9.37994	GRMZM2G138419	NS			Thaumatin-like protein
AM1	Ile/BCAA	chr6.S_27117945	6	27117945	A/G	0.108911	1.1e-06	5.74346	GRMZM2G381051	NS			Isovaleryl-CoA dehydrogenase
AM1	Ile/BCAA	chr6.S_164579097	6	164579097	T/A	0.0668258	7.69826e-07	7.28159	GRMZM2G021470	2.73e-25	0.178676		S-adenosyl-L-methionine-dependent methyltransferases
AM1	Ile/BCAA	chr7.S_11146974	7	11146974	T/A	0.056	1.14992e-12	12.9113	GRMZM2G334041	3.24e-25	-0.140049		DNA methyl transferase1
AM1	Leu	chr7.S_11142692	7	11142692	G/A	0.0529301	1.34902e-08	7.75088	GRMZM2G334041	3.24e-25	0.0249839		DNA methyl transferase1
AM1	Leu/BCAA	chr1.S_7489350	1	7489350	G/T	0.0753425	5.66582e-07	12.735	GRMZM2G059428	1.19e-08	0.00625808		NAC domain-containing protein 94
AM1	Leu/BCAA	chr1.S_151721012	1	151721012	C/T	0.0820189	4.89441e-10	14.2039	GRMZM2G138419	NS			Thaumatin-like protein
AM1	Leu/BCAA	chr1.S_273326751	1	273326751	G/A	0.279297	6.08746e-07	6.05714	GRMZM2G180246	NS			GRF-interacting factor 1
AM1	Leu/BCAA	chr1.S_278352623	1	278352623	T/A	0.105392	1.92e-06	6.72237	GRMZM2G074158	9.74969e-14	-0.135548		Phosphorylase (EC 2.4.1.1)
AM1	Leu/BCAA	chr2.S_10497452	2	10497452	C/G	0.239837	8.19e-07	6.03356	GRMZM2G045596	NS			Polygalacturonase
AM1	Leu/BCAA	chr2.S_211796469	2	211796469	G/T	0.174484	1.49095e-06	5.32067	GRMZM2G169087	1.84e-33	-0.0953906		glutaminyl-tRNA synthase
AM1	Leu/BCAA	chr2.S_217356760	2	217356760	C/A	0.164773	1.553e-06	5.47573	GRMZM2G003563	NS			2,3-dihydro-2,3-dihydroxybenzoate dehydrogenase
AM1	Leu/BCAA	chr2.S_233675625	2	233675625	G/A	0.0592734	9.88e-07	5.65513	GRMZM2G037614	5.75e-10	-0.1022		3-methyl-2-oxobutanoate dehydrogenase
AM1	Leu/BCAA	chr3.S_7939385	3	7939385	A/C	0.0773585	6.90182e-07	5.7164	GRMZM2G355572	NS			Phospholipase A(2)
AM1	Leu/BCAA	chr3.S_145178361	3	145178361	G/C	0.0593692	2.41989e-07	6.14573	GRMZM2G122431	NS		ZY	Cellulose synthase (UDP-forming)
AM1	Leu/BCAA	chr4.S_165623322	4	165623322	G/A	0.0524345	1.74e-06	5.33091	GRMZM2G111774	7.83277e-13	0.0659913		Unknown
AM1	Leu/BCAA	chr4.S_202041480	4	202041480	T/A	0.0512821	4.36465e-07	6.46969	GRMZM2G095898	NS			N-methyl-D-aspartate receptor-associated protein
AM1	Leu/BCAA	chr4.S_237462790	4	237462790	T/C	0.102804	8.31913e-08	17.9128	GRMZM2G166145	NS			Dihydrolipoyl dehydrogenase
AM1	Leu/BCAA	chr5.S_156367637	5	156367637	G/T	0.219409	2.24819e-07	7.43692	GRMZM2G163572	3.07e-25	-0.0975004		Histone acetyltransferase
AM1	Leu/BCAA	chr5.S_177233980	5	177233980	C/T	0.0510204	2.48366e-07	7.70284	AC210598.3_FG003	2.72e-16	-0.0448583		Glutathione gamma-glutamylcysteinyltransferase activity
AM1	Leu/BCAA	chr5.S_177517204	5	177517204	C/T	0.0574163	1.74911e-07	7.43	GRMZM2G103152	1.96e-13	-0.0886622		GTP cyclohydrolase II
AM1	Leu/BCAA	chr5.S_197974954	5	197974954	T/C	0.05	2.49293e-07	6.13208	GRMZM5G891295	2.94e-31	-0.0530635		GPI transamidase subunit PIG-U family protein
AM1	Leu/BCAA	chr5.S_200651833	5	200651833	C/T	0.10728	4.88203e-07	5.92599	GRMZM2G179147	NS			Abscisic acid 8'-hydroxylase
AM1	Leu/BCAA	chr5.S_212242179	5	212242179	G/A	0.0621469	1.88885e-06	5.28069	GRMZM2G098058	NS			Chaperone DnaJ-domain superfamily protein
AM1	Leu/BCAA	chr6.S_33622227	6	33622227	C/G	0.0742857	2.74685e-07	6.11345	GRMZM2G420882	2.89e-11	-0.118894		Amino acid phosphorylation
AM1	Leu/BCAA	chr6.S_104456101	6	104456101	G/C	0.0573614	2.78681e-07	6.16845	GRMZM2G101707	4.46e-19	-0.192338		Calcium ion transport
AM1	Leu/BCAA	chr6.S_151456245	6	151456245	G/C	0.0686071	8.63432e-07	5.97977	GRMZM2G059314	8.26e-18	-0.140656		Aldo/keto reductase family protein
AM1	Leu/BCAA	chr6.S_155013931	6	155013931	C/G	0.169072	1.75794e-06	5.95451	GRMZM2G429714	1.04e-14	-0.027578		Leucine-rich repeat receptor-like protein kinase
AM1	Leu/BCAA	chr6.S_158268310	6	158268310	C/G	0.0833333	1.71e-06	10.8365	GRMZM2G009400	NS			Tyrosine/DOPA decarboxylase
AM1	Leu/BCAA	chr6.S_161890030	6	161890030	C/T	0.0564516	2e-06	5.47577	GRMZM2G096475	NS			Acyl-CoA dehydrogenase
AM1	Leu/BCAA	chr6.S_164579116	6	164579116	T/G	0.0638298	1.67717e-06	6.68825	GRMZM2G021470	2.73e-25	-0.223149		S-adenosyl-L-methionine-dependent methyltransferases
AM1	Leu/BCAA	chr7.S_13353457	7	13353457	C/T	0.0783582	1.99634e-18	18.868	GRMZM2G117369	4.08e-13	0.0734928		D-lactate dehydrogenase
AM1	Leu/BCAA	chr7.S_126827132	7	126827132	C/G	0.0789474	9.58436e-07	5.60419	GRMZM2G034917	5.34e-24	-0.100359		Alpha/beta-Hydrolases superfamily protein
AM1	Leu/BCAA	chr7.S_170028670	7	170028670	T/A	0.0865385	1.42391e-07	6.58201	GRMZM2G055527	5.1e-20	-0.0418869		Ubiquitin-like protein
AM1	Leu/BCAA	chr8.S_156350339	8	156350339	C/A	0.0889749	1.60423e-06	5.66916	GRMZM2G176301	NS			C-4 methylsterol oxidase
AM1	Leu/BCAA	chr8.S_159792216	8	159792216	G/T	0.0719697	1.43423e-07	6.55692	GRMZM2G002135	1.47e-17	-0.0530378		Acyltransferase
AM1	Leu/BCAA	chr9.S_7956323	9	7956323	A/G	0.0640669	1.46e-06	7.90564	GRMZM2G080696	ND			Galactoside 2-alpha-L-fucosyltransferase activity
AM1	Leu/BCAA	chr9.S_35950427	9	35950427	G/T	0.110588	3.65499e-08	8.06968	GRMZM2G408359	9.18e-17	-0.160248		Hosphatidylinositol 4-kinase
AM1	Leu/BCAA	chr9.S_147384658	9	147384658	C/T	0.0846561	1.6e-06	7.24317	GRMZM5G828987	2.41447e-11	-0.0043916		Hydrolyzing O-glycosyl compounds
AM1	Leu/BCAA	chr10.S_2435100	10	2435100	C/A	0.134122	1.53e-06	5.71951	GRMZM2G151977	5.40724e-34	0.00721977		N1-acetyl-N2-formyl-5-methoxykynuramine synthase
AM1	Leu/BCAA	chr10.S_98364752	10	98364752	C/T	0.0888889	1.53204e-06	5.30424	GRMZM2G093022	NS			Cytidine/deoxycytidylate deaminase family protein
AM1	Leu/BCAA	chr10.S_143909851	10	143909851	A/G	0.0528634	1.08e-06	6.28314	GRMZM2G177373	ND			UDP-glucuronic acid decarboxylase
AM1	Leu/Total	chr1.S_151721012	1	151721012	C/T	0.0820189	8.11316e-10	14.2861	GRMZM2G138419	NS			Thaumatin-like protein
AM1	Leu/Total	chr4.S_181058857	4	181058857	G/A	0.0947955	1.1e-06	5.52005	GRMZM2G029323	NS			transcription factor activity
AM1	Leu/Total	chr4.S_237462790	4	237462790	T/C	0.102804	1.11602e-08	19.736	GRMZM2G166145	NS			Dihydrolipoyl dehydrogenase
AM1	Leu/Total	chr6.S_107320079	6	107320079	C/A	0.0615385	4.41175e-07	10.127	GRMZM2G030583	6.65e-13	-0.0154163		Monoterpene synthase
AM1	Leu/Total	chr7.S_13406422	7	13406422	T/C	0.0507519	1.22733e-15	15.8214	GRMZM2G117369	4.08e-13	0.0376464		D-lactate dehydrogenase
AM1	Lys	chr7.S_10695002	7	10695002	C/G	0.105263	2.36147e-07	7.08567	GRMZM2G015534	1.58e-08	-0.270172		Opaque endosperm2
AM1	Lys	chr10.S_71906212	10	71906212	A/G	0.0833333	1.4e-06	11.9065	GRMZM2G107616	ND			nucleoside diphosphate kinase activity
AM1	Lys/ATT	chr2.S_9549741	2	9549741	G/C	0.054409	6.27365e-07	5.80574	GRMZM2G094328	ND			Germin-like protein subfamily 1 member 11
AM1	Lys/ATT	chr2.S_186442500	2	186442500	C/A	0.464623	6.72798e-07	6.77337	GRMZM2G381059	NS			Leucine-rich repeat (LRR) family protein
AM1	Lys/ATT	chr4.S_236415724	4	236415724	A/G	0.101124	3.0728e-07	6.11747	GRMZM2G169020	NS			Receptor-like kinase
AM1	Lys/ATT	chr5.S_39353668	5	39353668	T/G	0.234165	6.05489e-07	6.06629	GRMZM2G390678	ND			triacylglycerol lipase
AM1	Lys/ATT	chr7.S_10695002	7	10695002	C/G	0.105263	4.54104e-07	6.61374	GRMZM2G015534	1.58e-08	-0.330064		Opaque endosperm2
AM1	Lys/Total	chr1.S_210471253	1	210471253	T/C	0.240793	1.38501e-07	10.0177	GRMZM2G373859	NS			Glutamine dumper
AM1	Lys/Total	chr3.S_9113948	3	9113948	C/T	0.435	1.1e-06	7.17542	GRMZM2G158228	6.46333e-13	0.128896		histidyl-tRNA synthetase
AM1	Lys/Total	chr5.S_39353668	5	39353668	T/G	0.234165	1.756e-08	7.65141	GRMZM2G390678	ND			triacylglycerol lipase
AM1	Lys/Total	chr7.S_10695002	7	10695002	C/G	0.105263	1.05171e-08	8.5	GRMZM2G015534	1.58e-08	-0.42		Opaque endosperm2
AM1	Met	chr4.S_46137424	4	46137424	A/G	0.226351	8.31e-07	9.49561	GRMZM2G095631	8.18333e-31	-0.0449631		Unknown
AM1	Met	chr4.S_143379704	4	143379704	G/A	0.201195	6.91609e-07	6.39062	GRMZM2G160541	7.08e-10	-0.0337292		Phenylalanine ammonia-lyase
AM1	Met	chr5.S_151841984	5	151841984	G/A	0.115702	2.51162e-07	12.3379	GRMZM2G139412	NS			Shikimate kinase
AM1	Met	chr6.S_74144428	6	74144428	A/G	0.0981132	1.43e-06	5.41889	GRMZM2G362298	1.79127e-36	0.0367799		Acyl-transferase family protein
AM1	Met/ATT	chr1.S_190429440	1	190429440	G/T	0.365517	3.17804e-07	9.50305	GRMZM2G351239	1.32e-26	-0.0475385		Unknown
AM1	Met/ATT	chr3.S_13532873	3	13532873	C/T	0.055814	1.41e-06	6.43673	GRMZM2G159145	NS			thioredoxin H-type
AM1	Met/ATT	chr4.S_143379704	4	143379704	G/A	0.201195	1.62e-06	5.79063	GRMZM2G160541	7.08e-10	-0.0162182		Phenylalanine ammonia-lyase
AM1	Met/ATT	chr4.S_237774932	4	237774932	G/A	0.0703518	4.02524e-07	7.75637	GRMZM2G065451	5.99e-13	0.0046879		Transcription factor family protein
AM1	Met/ATT	chr7.S_9707633	7	9707633	T/A	0.228288	6.04534e-07	7.1042	GRMZM2G425728	NS			Early light-induced protein
AM1	Met/ATT	chr7.S_10695002	7	10695002	C/G	0.105263	6.16e-07	6.70773	GRMZM2G015534	1.58e-08	0.149669		Opaque endosperm2
AM1	Met/ATT	chr7.S_88939234	7	88939234	C/T	0.13852	1.29496e-06	5.66273	GRMZM2G344911	NS			2,3-dihydro-2,3-dihydroxybenzoate dehydrogenase
AM1	Met/ATT	chr8.S_164189020	8	164189020	C/G	0.0502793	9.23e-07	5.59717	GRMZM2G133806	NS			Unknown
AM1	Met/ATT	chr10.S_16572309	10	16572309	C/G	0.11583	1.86e-06	5.48465	GRMZM2G091819	NS			Disulfide oxidoreductase
AM1	Met/Total	chr1.S_190429440	1	190429440	G/T	0.365517	3.54538e-07	9.3052	GRMZM2G351239	1.32e-26	-0.0490267		Unknown
AM1	Met/Total	chr2.S_50503804	2	50503804	A/T	0.447964	8.45e-07	6.73871	GRMZM2G013283	NS			Glutamate-ammonia ligase
AM1	Met/Total	chr4.S_185735097	4	185735097	A/G	0.0610329	1.27e-06	6.98715	GRMZM2G158316	6.61423e-16	-0.107043		Unknown
AM1	Met/Total	chr7.S_9707633	7	9707633	T/A	0.228288	7.84996e-07	7.27121	GRMZM2G425728	NS			Early light-induced protein
AM1	Met/Total	chr7.S_28399595	7	28399595	G/A	0.234273	9.35e-07	6.11648	GRMZM2G045834	1.89087e-23	0.0611738		Unknown
AM1	Met/Total	chr8.S_164189020	8	164189020	C/G	0.0502793	1.71e-06	5.32714	GRMZM2G133806	NS			Unknown
AM1	Phe	chr1.S_63274757	1	63274757	C/G	0.176353	1.10458e-06	5.65779	GRMZM2G073401	2.45e-20	-0.105538		Chaperonin
AM1	Phe/Total	chr7.S_13406422	7	13406422	T/C	0.0507519	1.89307e-07	6.27756	GRMZM2G117369	4.08e-13	0.0275203		D-lactate dehydrogenase
AM1	Pro/GT	chr1.S_301252447	1	301252447	A/T	0.0772201	4.98288e-07	6.13992	GRMZM2G160578	ND			Myosin heavy chain-related
AM1	Pro/GT	chr9.S_118267121	9	118267121	C/G	0.12766	2.03e-06	6.12793	GRMZM2G128577	2.19759e-09	0.121736		2,3-dihydro-2,3-dihydroxybenzoate dehydrogenase activity
AM1	PT	chr1.S_63274757	1	63274757	C/G	0.176353	2.46663e-07	6.36216	GRMZM2G073401	2.45e-20	-0.10642		Chaperonin
AM1	PT	chr3.S_197383420	3	197383420	G/A	0.304498	3.55288e-07	11.4145	GRMZM2G314520	1.04e-10	0.00765845		DNA-binding WRKY
AM1	PT/Total	chr4.S_67177083	4	67177083	T/C	0.163636	1.86e-06	6.0863	GRMZM2G115077	1.76861e-46	-0.0803649		isoprenoid biosynthetic process
AM1	PT/Total	chr6.S_42732994	6	42732994	G/C	0.0976253	1.9e-06	7.34873	GRMZM2G018786	1.31767e-18	-0.128871		D-glycerate 3-kinase
AM1	PT/Total	chr7.S_13406422	7	13406422	T/C	0.0507519	6.39674e-07	5.81325	GRMZM2G117369	4.08e-13	0.0545054		D-lactate dehydrogenase
AM1	PT/Total	chr9.S_20608255	9	20608255	G/A	0.31338	1.72e-06	10.1809	GRMZM5G829544	2.34431e-11	-0.00835129		oleoyl-[acyl-carrier-protein] hydrolase
AM1	Ser	chr1.S_63274757	1	63274757	C/G	0.176353	5.31718e-07	6.14281	GRMZM2G073401	2.45e-20	-0.0392474		Chaperonin
AM1	Ser/ST	chr2.S_50503804	2	50503804	A/T	0.447964	7.95988e-07	6.91659	GRMZM2G013283	NS			Glutamate-ammonia ligase
AM1	Ser/ST	chr7.S_10549630	7	10549630	G/A	0.0757895	3.21e-08	7.80302	GRMZM2G066290	NS		KB	Pyruvate kinase
AM1	Ser/ST	chr7.S_13353457	7	13353457	C/T	0.0783582	1.16256e-08	7.57088	GRMZM2G117369	4.08e-13	0.0474336		D-lactate dehydrogenase
AM1	Ser/ST	chr10.S_143422593	10	143422593	C/T	0.0994371	3.39908e-07	6.11682	GRMZM2G148492	NS			Cytochrome c biogenesis ATP-binding export protein
AM1	ST	chr1.S_19615365	1	19615365	A/C	0.246201	3.0773e-07	8.83962	GRMZM2G122488	ND			Glutathione S-transferase THETA 3
AM1	ST	chr2.S_208999144	2	208999144	T/C	0.0538462	6.43835e-07	5.8831	GRMZM2G376432	1.78e-20	-0.0659298		Aspartyl protease family protein
AM1	ST	chr3.S_16646959	3	16646959	C/A	0.109145	8.04414e-08	10.3208	GRMZM2G140032	1.49e-23	0.0529529		Histamine receptor
AM1	ST/Total	chr2.S_50503804	2	50503804	A/T	0.447964	1.43996e-06	6.46224	GRMZM2G013283	NS			Glutamate-ammonia ligase
AM1	ST/Total	chr2.S_157237685	2	157237685	T/C	0.155512	1.39928e-07	6.71029	GRMZM2G064163	NS			Spermidine synthase
AM1	ST/Total	chr7.S_10549630	7	10549630	G/A	0.0757895	1.41046e-06	5.81882	GRMZM2G066290	NS		ZY	Pyruvate kinase
AM1	ST/Total	chr8.S_16853869	8	16853869	G/A	0.185065	1.33e-06	8.61499	GRMZM2G127308	NS			tryptophan transaminase
AM1	ST/Total	chr10.S_143422593	10	143422593	C/T	0.0994371	1.00039e-06	5.48467	GRMZM2G148492	NS			Cytochrome c biogenesis ATP-binding export protein
AM1	Thr	chr1.S_63274757	1	63274757	C/G	0.176353	1.8025e-06	5.58463	GRMZM2G073401	2.45e-20	0.0129056		Chaperonin
AM1	Thr/ATT	chr6.S_39088650	6	39088650	C/T	0.0522388	6.583e-07	5.7698	GRMZM2G012928	1.07e-20	0.146429		Subtilisin-chymotrypsin inhibitor CI-1B
AM1	Thr/ATT	chr7.S_13353457	7	13353457	C/T	0.0783582	4.88185e-08	6.93341	GRMZM2G117369	4.08e-13	0.00922083		D-lactate dehydrogenase
AM1	Thr/ATT	chr9.S_35960799	9	35960799	G/A	0.0802603	3.71535e-07	7.03067	GRMZM2G109399	9.8e-21	-0.0346317		Unknown
AM1	Thr/Total	chr1.S_211478594	1	211478594	G/C	0.0641509	8.97e-07	5.56032	GRMZM2G131165	NS			anthranilate N-benzoyltransferase
AM1	total	chr3.S_197383420	3	197383420	G/A	0.304498	1.34e-06	9.67307	GRMZM2G314520	1.04e-10	-0.0159567		DNA-binding WRKY
AM1	Tyr	chr1.S_63274757	1	63274757	C/G	0.176353	3.08641e-07	6.27092	GRMZM2G073401	2.45e-20	-0.100092		Chaperonin
AM1	Tyr	chr3.S_197383420	3	197383420	G/A	0.304498	1.24806e-07	12.2624	GRMZM2G314520	1.04e-10	-0.00370355		DNA-binding WRKY
AM1	Val	chr1.S_162409243	1	162409243	C/T	0.347909	8.48549e-07	5.65364	GRMZM2G039186	NS			Early-responsive to dehydration stress protein (ERD4)
AM1	Val	chr2.S_208999152	2	208999152	G/T	0.0550285	5.62678e-08	7.00195	GRMZM2G376432	1.78e-20	-0.112481		Aspartyl protease family protein
AM1	Val	chr3.S_16646959	3	16646959	C/A	0.109145	1.28e-06	8.0818	GRMZM2G140032	1.49e-23	0.0665324		Histamine receptor
AM1	Val	chr4.S_178675328	4	178675328	A/C	0.0677507	5.40862e-07	9.03545	GRMZM2G079381	NS			Ferredoxin--nitrite reductase
AM1	Val	chr8.S_169137413	8	169137413	G/C	0.0540541	1.88e-06	8.05075	GRMZM2G058024	NS			flavonol synthase
AM1	Val	chr9.S_152529965	9	152529965	C/T	0.156134	9.80495e-07	5.51785	AC149475.2_FG007	NS			N-acetyltransferase
AM1	Val/AT	chr2.S_50503804	2	50503804	A/T	0.447964	1.96e-06	6.41222	GRMZM2G013283	NS			Glutamate-ammonia ligase
AM1	Val/AT	chr6.S_129433399	6	129433399	A/G	0.469307	1.11732e-06	5.66838	GRMZM2G308440	ND			Unknown
AM1	Val/BCAA	chr1.S_2795590	1	2795590	T/G	0.0737705	1.84e-06	5.73581	GRMZM2G085827	1.06503e-10	0.154918		4-phosphopantetheinyl transferase
AM1	Val/BCAA	chr1.S_5953215	1	5953215	C/T	0.110266	1.54e-06	5.34699	GRMZM2G065718	NS			Fasciclin-like arabinogalactan protein
AM1	Val/BCAA	chr1.S_7489350	1	7489350	G/T	0.0753425	1.44e-06	11.9136	GRMZM2G059428	1.19e-08			NAC domain-containing protein 94
AM1	Val/BCAA	chr1.S_39111908	1	39111908	G/T	0.0954545	1.05e-06	7.26682	GRMZM2G160506	1.07004e-20	0.132362		mannose-1-phosphate guanylyltransferase
AM1	Val/BCAA	chr1.S_151721012	1	151721012	C/T	0.0820189	1.82856e-08	11.7336	GRMZM2G138419	NS			Thaumatin-like protein
AM1	Val/BCAA	chr1.S_273326751	1	273326751	G/A	0.279297	7.85099e-07	5.92799	GRMZM2G180246	NS			GRF-interacting factor 1
AM1	Val/BCAA	chr1.S_290201635	1	290201635	T/A	0.0520446	1.80529e-07	6.29354	GRMZM2G082664	2.13e-22	0.284666		Dihydrolipoyllysine-residue acetyltransferase
AM1	Val/BCAA	chr1.S_292353530	1	292353530	G/C	0.0549828	1.66e-06	11.0395	GRMZM2G031523	8.10919e-09	0.261173		Unknown
AM1	Val/BCAA	chr2.S_10497452	2	10497452	C/G	0.239837	9.43361e-07	5.89113	GRMZM2G045596	NS			Polygalacturonase
AM1	Val/BCAA	chr2.S_214532752	2	214532752	G/C	0.071161	3.61858e-07	6.09222	GRMZM2G172210	NS			Unknown
AM1	Val/BCAA	chr2.S_233675625	2	233675625	G/A	0.0592734	5.13431e-07	5.93694	GRMZM2G037614	5.75e-10	0.0667909		3-methyl-2-oxobutanoate dehydrogenase
AM1	Val/BCAA	chr3.S_7939385	3	7939385	A/C	0.0773585	1.46728e-06	5.33733	GRMZM2G355572	NS			Phospholipase A(2)
AM1	Val/BCAA	chr3.S_187719353	3	187719353	G/T	0.0744879	9.57e-07	5.51158	GRMZM2G137942	NS			spermidine biosynthetic process
AM1	Val/BCAA	chr4.S_4736012	4	4736012	G/T	0.0582329	9.2852e-07	6.15045	GRMZM2G165320	ND		BB	Acyl-CoA oxidase family protein
AM1	Val/BCAA	chr4.S_194978477	4	194978477	C/G	0.0714286	2.86088e-07	6.07666	GRMZM2G119468	4.98e-30	0.049619		Unknown
AM1	Val/BCAA	chr4.S_214907567	4	214907567	G/C	0.0868167	4.97373e-07	10.2597	GRMZM2G180054	NS			Calcium ion binding
AM1	Val/BCAA	chr5.S_43154928	5	43154928	A/G	0.0734127	8.08e-07	5.85654	GRMZM2G069198	NS			Unknown
AM1	Val/BCAA	chr5.S_70773934	5	70773934	C/G	0.132353	1.83e-06	5.84357	GRMZM2G120578	7.12012e-14	0.229071		Spermidine synthase
AM1	Val/BCAA	chr5.S_156367637	5	156367637	G/T	0.219409	8.58e-07	6.69457	GRMZM2G163572	3.07e-25	0.104768		Histone acetyltransferase
AM1	Val/BCAA	chr5.S_177233980	5	177233980	C/T	0.0510204	1.17188e-07	8.11327	AC210598.3_FG003	2.72e-16	0.0441407		Glutathione gamma-glutamylcysteinyltransferase activity
AM1	Val/BCAA	chr5.S_177517204	5	177517204	C/T	0.0574163	2.65e-07	7.36487	GRMZM2G103152	1.96e-13	0.0823057		GTP cyclohydrolase II
AM1	Val/BCAA	chr5.S_197974954	5	197974954	T/C	0.05	8.84e-07	5.54149	GRMZM5G891295	2.94e-31	0.0435058		GPI transamidase subunit PIG-U family protein
AM1	Val/BCAA	chr5.S_200651833	5	200651833	C/T	0.10728	8.23e-07	5.72396	GRMZM2G179147	NS			Abscisic acid 8'-hydroxylase
AM1	Val/BCAA	chr5.S_212242179	5	212242179	G/A	0.0621469	3.69041e-07	5.98779	GRMZM2G098058	NS			Chaperone DnaJ-domain superfamily protein
AM1	Val/BCAA	chr6.S_33622227	6	33622227	C/G	0.0742857	1.35e-06	5.3707	GRMZM2G420882	2.89e-11	0.0940018		Amino acid phosphorylation
AM1	Val/BCAA	chr6.S_105426278	6	105426278	G/A	0.0954274	1.23e-06	5.70176	GRMZM2G005216	ND			Unknown
AM1	Val/BCAA	chr6.S_155013931	6	155013931	C/G	0.169072	6.05928e-07	6.51126	GRMZM2G429714	1.04e-14	0.0180851		Leucine-rich repeat receptor-like protein kinase
AM1	Val/BCAA	chr6.S_161890030	6	161890030	C/T	0.0564516	1.89581e-06	5.47111	GRMZM2G096475	NS			Acyl-CoA dehydrogenase
AM1	Val/BCAA	chr7.S_13353457	7	13353457	C/T	0.0783582	2.88633e-15	15.005	GRMZM2G117369	4.08e-13	-0.082534		D-lactate dehydrogenase
AM1	Val/BCAA	chr7.S_170028670	7	170028670	T/A	0.0865385	1.00306e-06	5.63849	GRMZM2G055527	5.1e-20	0.0404848		Ubiquitin-like protein
AM1	Val/BCAA	chr8.S_133935842	8	133935842	T/C	0.0834915	1.76133e-07	6.35164	GRMZM2G141922	1.92e-26	-0.0580971		Ankyrin repeat domain-containing protein 28
AM1	Val/BCAA	chr8.S_156350339	8	156350339	C/A	0.0889749	1.29496e-06	5.85631	GRMZM2G176301	NS			C-4 methylsterol oxidase
AM1	Val/BCAA	chr8.S_159792216	8	159792216	G/T	0.0719697	1.08473e-07	6.6635	GRMZM2G095510	3.41e-17	0.0231406		BTB/POZ domain-containing protein
AM1	Val/BCAA	chr9.S_35951716	9	35951716	C/T	0.0501089	3.15441e-07	6.97172	GRMZM2G408325	ND			ASH-like SPRY domain containing protein
AM1	Val/Total	chr1.S_290201635	1	290201635	T/A	0.0520446	1.19847e-06	5.36384	GRMZM2G082664	2.13e-22	0.182792		Dihydrolipoyllysine-residue acetyltransferase
AM1	Val/Total	chr2.S_50503804	2	50503804	A/T	0.447964	2.87914e-07	7.34532	GRMZM2G013283	NS			Glutamate-ammonia ligase
AM1	Val/Total	chr2.S_113598909	2	113598909	G/A	0.348018	3.50708e-07	12.2799	GRMZM2G159977	2.01e-27	-0.0735978		Nucleoside-triphosphatase activity
AM1	Val/Total	chr2.S_157237685	2	157237685	T/C	0.155512	1.68216e-06	5.35278	GRMZM2G064163	NS			Spermidine synthase
AM1	Val/Total	chr2.S_211795286	2	211795286	G/A	0.192453	3.84074e-07	5.83948	GRMZM2G169087	1.84e-33	0.00962945		glutaminyl-tRNA synthase
AM1	Val/Total	chr5.S_177233980	5	177233980	C/T	0.0510204	3.88223e-07	7.3668	AC210598.3_FG003	2.72e-16	0.0229686		Glutathione gamma-glutamylcysteinyltransferase activity
AM1	Val/Total	chr5.S_215654749	5	215654749	A/C	0.0900383	3.19767e-07	6.05285	GRMZM2G143627	9.22e-15	0.14837		Unknown
AM1	Val/Total	chr7.S_10549630	7	10549630	G/A	0.0757895	1.52656e-07	6.99664	GRMZM2G066290	NS			Pyruvate kinase
AM1	Val/Total	chr8.S_159792216	8	159792216	G/T	0.0719697	4.50943e-07	5.93164	GRMZM2G095510	3.41e-17	-0.039045		BTB/POZ domain-containing protein
AM2	Ala	chr1.S_285375834	1	285375834	G/A	0.0636183	1.23951e-06	6.06636	GRMZM2G004036	ND			pterocarpan reductase
AM2	Ala	chr3.S_131379792	3	131379792	C/A	0.0609481	6.16532e-07	7.09913	GRMZM2G447657	ND			Tellurite resistance protein tehA
AM2	Ala	chr5.S_129224589	5	129224589	C/A	0.0977444	1.03074e-06	5.80508	GRMZM2G008593	1.28e-10	0.106844		Pectinesterase-2
AM2	Ala	chr5.S_131622277	5	131622277	G/T	0.0521472	1.29e-06	8.74729	GRMZM2G025448	NS			Unknown
AM2	Ala	chr5.S_132656591	5	132656591	G/A	0.071161	7.69509e-07	5.95566	GRMZM5G886185	NS			Xyloglucan endotransglucosylase/hydrolase
AM2	Ala	chr5.S_182035435	5	182035435	T/C	0.0769231	4.37713e-07	6.69844	GRMZM2G137409	NS			Hydroxymethylbutenyl 4-diphosphate synthase
AM2	Ala	chr6.S_132227305	6	132227305	C/T	0.0692884	2.03e-06	5.48943	GRMZM2G024073	3.13031e-31	0.138905		Thioredoxin-like 6
AM2	Ala	chr7.S_155744025	7	155744025	C/G	0.0576923	1.08e-06	7.86313	GRMZM5G861541	ND			Unknown
AM2	Ala	chr7.S_174534215	7	174534215	C/T	0.0968343	8.58714e-08	6.95108	GRMZM2G113016	7.78e-19	0.142026		Ca2+/calmodulin-dependent protein kinase phosphatase
AM2	Ala	chr8.S_68932022	8	68932022	T/C	0.07	2.03e-06	7.68491	GRMZM2G098129	NS		KB	Guanylate-binding family protein
AM2	Ala	chr9.S_147579879	9	147579879	C/G	0.0549683	5.80179e-07	6.91401	GRMZM2G049398	5.32e-30	-0.119451		Mitochondrial ribosomal protein L51
AM2	Ala	chr10.S_120648232	10	120648232	T/C	0.0529412	1.06697e-06	6.05194	AC197577.2_FG002	ND			Fatty acid desaturase family protein
AM2	Ala/AT	chr9.S_30843695	9	30843695	C/T	0.145251	6.84146e-07	5.41504	GRMZM2G060163	NS			Ribonucleoside-diphosphate reductase small chain
AM2	Ala/AT	chr9.S_38147509	9	38147509	C/T	0.185882	3.79086e-07	7.00523	GRMZM2G022470	1.3e-07	0.192589		Glycosyltransferase family protein 28
AM2	Ala/AT	chr9.S_38909741	9	38909741	T/C	0.132463	1.69037e-06	5.02298	GRMZM2G076303	NS			WW domain-containing protein
AM2	Ala/AT	chr9.S_111598733	9	111598733	C/T	0.15283	1.67729e-06	5.06917	GRMZM5G856681	NS			Unknown
AM2	Ala/AT	chr9.S_147579879	9	147579879	C/G	0.0549683	1.16e-06	5.74645	GRMZM2G049398	5.32e-30	-0.151267		Mitochondrial ribosomal protein L51
AM2	Ala/AT	chr9.S_152254908	9	152254908	G/T	0.282	9.9e-07	5.52132	GRMZM2G438840	NS			Leucine-rich repeat receptor-like protein kinase
AM2	Ala/Total	chr7.S_174534215	7	174534215	C/T	0.0968343	1.23439e-06	5.34576	GRMZM2G113016	7.78e-19	0.129365		Ca2+/calmodulin-dependent protein kinase phosphatase
AM2	Ala/Total	chr9.S_30843695	9	30843695	C/T	0.145251	2.12083e-07	6.12951	GRMZM2G060163	NS			Ribonucleoside-diphosphate reductase small chain
AM2	Ala/Total	chr9.S_31098627	9	31098627	G/A	0.454206	1.79668e-06	5.16397	GRMZM2G004824	NS			glycine hydroxymethyltransferase
AM2	Ala/Total	chr9.S_38147509	9	38147509	C/T	0.185882	2.81919e-07	7.34632	GRMZM2G022470	1.3e-07	0.191179		Glycosyltransferase family protein 28
AM2	Ala/Total	chr9.S_38909741	9	38909741	T/C	0.132463	1.7881e-06	5.16748	GRMZM2G076303	NS			WW domain-containing protein
AM2	Ala/Total	chr9.S_111598929	9	111598929	T/G	0.171429	8.99363e-07	5.53425	GRMZM5G856681	NS			Unknown
AM2	Ala/Total	chr9.S_147579879	9	147579879	C/G	0.0549683	4.23762e-07	6.48661	GRMZM2G049398	5.32e-30	-0.121138		Mitochondrial ribosomal protein L51
AM2	Ala/Total	chr9.S_152254908	9	152254908	G/T	0.282	1.33e-06	5.57138	GRMZM2G438840	NS			Leucine-rich repeat receptor-like protein kinase
AM2	Arg	chr2.S_236030522	2	236030522	T/C	0.0625	3.94361e-07	8.47337	GRMZM2G037614	5.75e-10	0.0770602		3-methyl-2-oxobutanoate dehydrogenase
AM2	Arg	chr4.S_171543253	4	171543253	A/G	0.0669371	1.47e-06	6.79528	GRMZM2G157369	NS			Unknown
AM2	Arg	chr4.S_185307981	4	185307981	G/C	0.104478	1.61e-06	9.93062	GRMZM2G099754	1.13029e-13	0.0327305		protein amino acid phosphorylation
AM2	Arg	chr7.S_10651332	7	10651332	C/T	0.156126	2.14796e-07	7.73917	GRMZM2G162359	NS			Xylanase inhibitor protein
AM2	Arg	chr8.S_2198542	8	2198542	T/C	0.0810185	1.48e-06	7.41846	GRMZM2G082214	1.78402e-12	0.0686123		Phosphoribosyl-AMP cyclohydrolase
AM2	Arg	chr8.S_4542319	8	4542319	G/C	0.159176	1.11221e-06	6.35054	GRMZM2G167492	NS			NAC domain transcription factor
AM2	Arg	chr8.S_17875675	8	17875675	G/A	0.0643939	4.41227e-07	6.88126	GRMZM2G175171	NS			2-hydroxyphytanoyl-CoA lyase
AM2	Arg	chr8.S_121891898	8	121891898	T/C	0.0604752	8.49e-07	7.66692	GRMZM2G375222	NS			Transcription factor
AM2	Arg/GT	chr1.S_151721012	1	151721012	C/T	0.0820189	6.92413e-07	11.2788	GRMZM2G138419	NS			Thaumatin-like protein
AM2	Arg/GT	chr3.S_23440088	3	23440088	C/A	0.0808383	1.44e-06	9.6034	GRMZM2G121747	1.15436e-22	0.125365		Unknown
AM2	Arg/GT	chr3.S_179616739	3	179616739	C/A	0.159774	1.52061e-06	6.15771	GRMZM2G096518	ND			Prenylated rab acceptor family protein
AM2	Arg/GT	chr4.S_171734110	4	171734110	G/C	0.0537037	1.87068e-06	5.95771	GRMZM2G099097	NS			creatininase
AM2	Arg/GT	chr6.S_93261154	6	93261154	G/A	0.109677	1.14e-06	11.5622	GRMZM2G100719	1.74e-10	-0.0173079		Unknown
AM2	Arg/GT	chr7.S_13406422	7	13406422	T/C	0.0507519	7.79178e-12	12.9735	GRMZM2G117369	4.08e-13	-0.0630977		D-lactate dehydrogenase
AM2	Arg/GT	chr7.S_126350017	7	126350017	T/C	0.0567108	6.88266e-07	6.52704	GRMZM2G147191	NS		BB	L-threonine 3-dehydrogenase
AM2	Arg/GT	chr8.S_14541961	8	14541961	A/G	0.0684411	5.5712e-07	6.71344	GRMZM2G052869	1.54e-08	0.0120029		Metallothionein-like protein type 2
AM2	Arg/Total	chr7.S_13406422	7	13406422	T/C	0.0507519	3.06953e-09	9.56381	GRMZM2G117369	4.08e-13	-0.0982894		D-lactate dehydrogenase
AM2	Asx	chr1.S_290223140	1	290223140	G/T	0.304167	3.99657e-07	14.484	GRMZM2G082664	2.13e-22	0.0329672		Dihydrolipoyllysine-residue acetyltransferase
AM2	Asx	chr2.S_4366256	2	4366256	G/T	0.0630841	1.98e-06	7.01081	GRMZM2G067463	NS			transcription factor activity
AM2	Asx	chr2.S_158675079	2	158675079	C/T	0.0807453	5.62721e-07	7.0878	GRMZM2G139900	NS			40S ribosomal protein S12
AM2	Asx	chr4.S_53259978	4	53259978	C/T	0.0927644	1.71e-06	5.9582	GRMZM2G090241	NS			Dihydrodipicolinate reductase
AM2	Asx	chr4.S_185307981	4	185307981	G/C	0.104478	1.47e-06	8.93626	GRMZM2G099754	1.13029e-13	0.0241172		protein amino acid phosphorylation
AM2	Asx	chr5.S_32011763	5	32011763	C/G	0.0722222	8.14971e-08	7.50615	GRMZM2G134862	4.96e-26	0.0394384		Translin
AM2	Asx	chr5.S_209867928	5	209867928	A/T	0.0581614	2.02114e-07	7.08097	GRMZM2G102959	NS			Ferredoxin--nitrite reductase
AM2	Asx	chr9.S_125380106	9	125380106	A/C	0.0694143	1.25e-06	7.29326	GRMZM2G127141	NS			Salt-induced MAP kinase 1
AM2	Asx	chr10.S_135331641	10	135331641	C/A	0.0907372	7.15313e-07	6.4508	GRMZM2G113800	NS			cis-zeatin transporter
AM2	Asx/ATT	chr1.S_205092352	1	205092352	A/G	0.192523	8.80213e-07	6.38876	GRMZM5G825090	2.69e-13	0.0795569		Glutathione S-transferase
AM2	Asx/ATT	chr1.S_260519707	1	260519707	C/T	0.131579	5.41431e-07	6.71036	GRMZM2G146616	3.34e-28	0.00353022		EEIG1/EHBP1 protein amino-terminal domain protein
AM2	Asx/ATT	chr2.S_4193041	2	4193041	A/G	0.0623306	4.50615e-07	9.21064	GRMZM2G039588	NS			Glucose-6-phosphate 1-epimerase
AM2	Asx/ATT	chr3.S_5567972	3	5567972	C/T	0.0617761	7.71267e-07	6.79003	GRMZM2G445057	1.47e-10	0.0810293		Ribonuclease III family protein
AM2	Asx/ATT	chr3.S_202906372	3	202906372	A/G	0.0778443	1.26e-06	9.34573	GRMZM2G181135	5.71256e-19	0.0355338		alliin lyase
AM2	Asx/ATT	chr5.S_7523957	5	7523957	C/A	0.0565217	1.68e-06	7.56595	GRMZM2G131998	2.99e-15	-0.0372959		Transducin/WD40 repeat-like superfamily protein
AM2	Asx/ATT	chr6.S_154991678	6	154991678	C/T	0.105932	7.41219e-07	13.4104	GRMZM2G129031	1.07e-17	-0.0489101		non-specific serine/threonine protein kinase
AM2	Asx/ATT	chr6.S_161803916	6	161803916	C/T	0.172348	2.6315e-07	7.29361	GRMZM2G021406	NS			trans-zeatin riboside monophosphate phosphoribohydrolase
AM2	Asx/ATT	chr7.S_168006903	7	168006903	G/A	0.0731707	9.18961e-07	6.46955	GRMZM2G099207	NS			Calcium ion binding
AM2	Asx/ATT	chr9.S_38915257	9	38915257	C/T	0.0506024	3.44557e-07	8.86548	GRMZM2G076303	NS			WW domain-containing protein
AM2	Asx/ATT	chr9.S_128726984	9	128726984	C/T	0.246	1.06e-06	6.55296	GRMZM2G033592	4.06233e-14	-0.0238672		alpha-N-acetylglucosaminidase
AM2	Asx/ATT	chr10.S_123702612	10	123702612	C/T	0.0558659	1.83e-06	9.17878	GRMZM2G057554	NS			acetyltransferase
AM2	Asx/ATT	chr10.S_124734717	10	124734717	C/A	0.0611111	4.06885e-07	6.79375	GRMZM2G038934	NS			Glycerophosphodiester phosphodiesterase
AM2	Asx/ATT	chr10.S_132547562	10	132547562	T/C	0.0738007	1.15e-06	10.7346	GRMZM2G168976	NS			glutamate 5-kinase activity
AM2	Asx/Total	chr1.S_223399492	1	223399492	G/T	0.109023	4.92869e-07	6.53511	GRMZM5G880435	NS			Glycosyltransferase-like
AM2	Asx/Total	chr3.S_4713301	3	4713301	C/T	0.0689013	1.14493e-07	7.2827	GRMZM2G133121	NS			phosphoribosylaminoimidazole carboxylase
AM2	Asx/Total	chr3.S_230439496	3	230439496	C/G	0.144928	7.42549e-08	12.877	GRMZM2G054703	3.72e-31	0.0698824		Xyloglucan galactosyltransferase KATAMARI1
AM2	Asx/Total	chr5.S_7523957	5	7523957	C/A	0.0565217	3.98149e-07	7.52426	GRMZM2G131998	2.99e-15	0.082209		Transducin/WD40 repeat-like superfamily protein
AM2	Asx/Total	chr6.S_156878906	6	156878906	C/T	0.0801603	5.7195e-07	6.79893	GRMZM2G078781	NS			Cyclic nucleotide-gated ion channel 2
AM2	Asx/Total	chr7.S_13406422	7	13406422	T/C	0.0507519	4.04693e-09	9.28079	GRMZM2G117369	4.08e-13	-0.044848		D-lactate dehydrogenase
AM2	Asx/Total	chr7.S_123682572	7	123682572	C/G	0.165165	9.7e-07	8.62103	GRMZM2G088964	NS			Unknown
AM2	Asx/Total	chr10.S_134043834	10	134043834	G/T	0.0568182	1.24798e-06	6.06988	GRMZM2G126742	5.25e-10	-0.110778		Amino acid transport
AM2	AT	chr1.S_285375834	1	285375834	G/A	0.0636183	9.6505e-08	7.72919	GRMZM2G004036	ND			pterocarpan reductase
AM2	AT	chr3.S_131379792	3	131379792	C/A	0.0609481	5.62184e-07	7.50092	GRMZM2G447657	ND			Tellurite resistance protein tehA
AM2	AT	chr5.S_129224589	5	129224589	C/A	0.0977444	1.19675e-06	5.9978	GRMZM2G008593	1.28e-10	0.119732		Pectinesterase-2
AM2	AT	chr5.S_182035435	5	182035435	T/C	0.0769231	3.25021e-07	7.25083	GRMZM2G137409	NS			Hydroxymethylbutenyl 4-diphosphate synthase
AM2	AT	chr7.S_156504454	7	156504454	G/T	0.0718447	1.8e-06	5.92502	GRMZM2G309025	3.32119e-16	0.102473		S-domain class receptor-like kinase
AM2	AT	chr7.S_174534215	7	174534215	C/T	0.0968343	6.11703e-07	6.27859	GRMZM2G113016	7.78e-19	0.142676		Ca2+/calmodulin-dependent protein kinase phosphatase
AM2	AT	chr10.S_33368036	10	33368036	C/T	0.0508475	1.78e-06	5.76345	GRMZM2G700208	8.36047e-12	0.170563		triacylglycerol lipase
AM2	AT/Total	chr7.S_174534215	7	174534215	C/T	0.0968343	1.49262e-06	5.30029	GRMZM2G113016	7.78e-19	0.121605		Ca2+/calmodulin-dependent protein kinase phosphatase
AM2	AT/Total	chr9.S_30843695	9	30843695	C/T	0.145251	5.76711e-07	5.71889	GRMZM2G060163	NS			Ribonucleoside-diphosphate reductase small chain
AM2	AT/Total	chr9.S_38147509	9	38147509	C/T	0.185882	5.23094e-07	7.00999	GRMZM2G022470	1.3e-07	0.188319		Glycosyltransferase family protein 28
AM2	AT/Total	chr9.S_111598929	9	111598929	T/G	0.171429	6.67132e-07	5.72534	GRMZM5G856681	NS			Unknown
AM2	AT/Total	chr9.S_147579879	9	147579879	C/G	0.0549683	3.08512e-07	6.7321	GRMZM2G049398	5.32e-30	-0.141714		Mitochondrial ribosomal protein L51
AM2	ATT	chr1.S_290223140	1	290223140	G/T	0.304167	9.88e-07	12.2488	GRMZM2G082664	2.13e-22	0.00827711		Dihydrolipoyllysine-residue acetyltransferase
AM2	ATT	chr2.S_80447232	2	80447232	A/G	0.0712788	1.49e-06	6.43151	GRMZM2G065839	5.46172e-13	-0.0315226		Unknown
AM2	ATT	chr4.S_53259978	4	53259978	C/T	0.0927644	1.10762e-06	6.0628	GRMZM2G090241	NS			Dihydrodipicolinate reductase
AM2	ATT	chr5.S_27585543	5	27585543	G/A	0.0946882	2e-06	7.04951	GRMZM5G892700	ND			Flotillin-like protein
AM2	ATT	chr5.S_32000794	5	32000794	A/C	0.184584	1.47727e-06	6.2389	GRMZM2G134862	4.96e-26	0.0437119		Translin
AM2	ATT	chr5.S_205152947	5	205152947	C/T	0.109661	4.71862e-07	8.95694	GRMZM5G872068	NS		ZY	Glutamate-ammonia ligase
AM2	ATT	chr9.S_11454451	9	11454451	T/C	0.0587121	1.31639e-07	7.1912	GRMZM2G089713	NS			Sucrose synthase
AM2	ATT	chr9.S_35690155	9	35690155	G/A	0.133333	7.68442e-07	8.65777	GRMZM5G874091	NS			Unknown
AM2	ATT	chr9.S_125380106	9	125380106	A/C	0.0694143	1.54e-06	6.5783	GRMZM2G127141	NS			Salt-induced MAP kinase 1
AM2	ATT/Total	chr7.S_13406422	7	13406422	T/C	0.0507519	2.80885e-08	7.17861	GRMZM2G117369	4.08e-13	-0.0264622		D-lactate dehydrogenase
AM2	BCAA	chr3.S_33742293	3	33742293	A/C	0.235577	8.34e-07	17.5352	GRMZM2G134178	NS			triacylglycerol lipase
AM2	Cys	chr1.S_107365298	1	107365298	G/A	0.120755	5.61034e-07	9.28732	GRMZM2G143625	7.63e-11	-0.00417762		Acyl-desaturase
AM2	Cys	chr2.S_150226309	2	150226309	C/A	0.291525	9.61e-07	8.06575	GRMZM2G079236	NS			Long chain acyl-CoA synthetase
AM2	Cys	chr2.S_177273619	2	177273619	A/T	0.420664	6.25738e-07	9.84072	GRMZM2G140078	1.14e-14	-0.119743		Trehalose-phosphate phosphatase
AM2	Cys	chr5.S_18571968	5	18571968	C/G	0.060241	3.77967e-09	8.41509	GRMZM2G542454	ND			Unknown
AM2	Cys	chr5.S_135274736	5	135274736	T/C	0.0639098	2.69744e-07	12.133	GRMZM2G073836	NS			MYB family transcription factor
AM2	Cys	chr7.S_18626361	7	18626361	G/T	0.0781991	1.8875e-08	8.8267	GRMZM2G424832	NS			Cellulose synthase (UDP-forming)
AM2	Cys	chr8.S_17394746	8	17394746	T/C	0.238671	5.92927e-07	8.01907	GRMZM2G364129	ND			Unknown
AM2	Cys	chr8.S_163031333	8	163031333	C/G	0.111332	1.29e-06	6.01347	GRMZM2G104179	1.19181e-12	-0.157466		Unknown
AM2	Cys/ST	chr2.S_142019508	2	142019508	G/A	0.0539033	1.79715e-06	5.13507	GRMZM2G052279	NS			Aminopeptidases
AM2	Cys/ST	chr5.S_18571968	5	18571968	C/G	0.060241	8.85e-07	5.63015	GRMZM2G542454	ND			Unknown
AM2	Cys/Total	chr2.S_5014818	2	5014818	C/A	0.168539	1.74592e-06	5.14925	GRMZM2G081886	2.17e-11	-0.206149		Phosphoglycerate dehydrogenase
AM2	Cys/Total	chr5.S_18571968	5	18571968	C/G	0.060241	2.99074e-07	6.15315	GRMZM2G542454	ND			Unknown
AM2	Cys/Total	chr5.S_135274736	5	135274736	T/C	0.0639098	2.04e-06	8.84361	GRMZM2G073836	NS			MYB family transcription factor
AM2	Cys/Total	chr5.S_167938435	5	167938435	G/T	0.105155	1.47253e-06	5.61822	GRMZM2G172230	NS			Nucleoside-triphosphatase
AM2	Cys/Total	chr8.S_163031333	8	163031333	C/G	0.111332	1.62e-06	5.65211	GRMZM2G104179	1.19181e-12	-0.155427		Unknown
AM2	Glx	chr4.S_47586860	4	47586860	G/A	0.0501139	1.77549e-07	7.94173	GRMZM2G359102	NS			Proline-rich family protein
AM2	Glx/GT	chr1.S_151721012	1	151721012	C/T	0.0820189	3.65529e-08	13.0385	GRMZM2G138419	NS			Thaumatin-like protein
AM2	Glx/GT	chr1.S_190426699	1	190426699	A/C	0.0850202	1.32e-06	12.1303	GRMZM2G046443	ND			myb-like HTH transcriptional regulator
AM2	Glx/GT	chr3.S_35745101	3	35745101	T/C	0.0572519	9.39e-07	12.2598	GRMZM2G421742	ND			Glycine-rich protein
AM2	Glx/GT	chr3.S_145178771	3	145178771	C/A	0.0685185	1.1e-06	6.17615	GRMZM2G122431	NS			Cellulose synthase (UDP-forming)
AM2	Glx/GT	chr4.S_14992015	4	14992015	C/T	0.0539499	7.25352e-08	7.79225	GRMZM2G025109	1.43e-07	0.111433		Cysteine/Histidine-rich C1 domain family protein
AM2	Glx/GT	chr7.S_13980213	7	13980213	T/C	0.0650558	4.9673e-11	11.5319	GRMZM2G493395	NS			1-deoxy-D-xylulose-5-phosphate synthase
AM2	Glx/GT	chr7.S_161902377	7	161902377	A/G	0.334152	6.9473e-07	8.31019	GRMZM2G172657	4.92e-16	-0.0493478		GRAS family transcription factor
AM2	Glx/GT	chr9.S_149382608	9	149382608	A/G	0.0808679	1.13e-06	6.68482	GRMZM2G028039	2.1045e-16	-0.0203147		Scarecrow-like transcription factor
AM2	Glx/Total	chr1.S_192409558	1	192409558	G/C	0.0566802	9.85e-07	6.36753	GRMZM2G096806	NS			Aminoacyl-tRNA ligase activity
AM2	Glx/Total	chr5.S_175583423	5	175583423	C/T	0.146875	1.4675e-06	8.90132	GRMZM2G476049	ND			dihydrozeatin-9-N-glucoside O-β-D-glucosyltransferase
AM2	Glx/Total	chr7.S_21571597	7	21571597	G/A	0.293286	3.37128e-07	11.4035	GRMZM2G173967	1.3e-10	0.0637088		Aromatic and neutral amino acid transporter
AM2	Glx/Total	chr9.S_27171707	9	27171707	C/A	0.162524	7.3902e-07	6.13523	GRMZM2G037624	4.66e-31	-0.0856586		Arginine N-methyltransferase
AM2	Glx/Total	chr9.S_30843695	9	30843695	C/T	0.145251	1.47207e-06	5.65647	GRMZM2G060163	NS			Ribonucleoside-diphosphate reductase small chain
AM2	Glx/Total	chr9.S_38259552	9	38259552	G/T	0.126894	3.13193e-07	6.50239	GRMZM2G096909	1.46e-09	-0.0794492		Dicarboxylic acid transport
AM2	Glx/Total	chr9.S_42656323	9	42656323	G/A	0.17658	9.84611e-07	5.86391	GRMZM2G099740	7.27e-15	-0.0598815		UDP-glucoronosyl/UDP-glucosyl transferase family protein
AM2	Glx/Total	chr9.S_42864799	9	42864799	G/A	0.155556	1.31905e-06	5.70954	GRMZM2G465169	1.89e-13	-0.157434		Microtubule-associated protein
AM2	Glx/Total	chr9.S_113787403	9	113787403	G/T	0.2	1.23332e-06	5.92252	GRMZM2G368765	NS			RING zinc finger domain superfamily protein
AM2	Glx/Total	chr9.S_137749795	9	137749795	T/C	0.0505618	1.41e-06	9.3184	GRMZM2G078472	NS			Asparagine synthase (glutamine-hydrolyzing)
AM2	Glx/Total	chr9.S_152254908	9	152254908	G/T	0.282	1.65642e-06	5.79291	GRMZM2G438840	NS			Leucine-rich repeat receptor-like protein kinase
AM2	Gly	chr1.S_275379239	1	275379239	G/A	0.273608	3.95319e-07	8.02498	GRMZM2G010034	NS		BB	Unknown
AM2	Gly	chr2.S_236030522	2	236030522	T/C	0.0625	4.45757e-07	7.78226	GRMZM2G037614	5.75e-10	-0.009775		3-methyl-2-oxobutanoate dehydrogenase
AM2	Gly	chr3.S_23495145	3	23495145	G/C	0.217742	1.31815e-07	7.4317	GRMZM2G041352	NS			Nuclease PA3
AM2	Gly	chr5.S_5379349	5	5379349	G/T	0.0777778	7.39486e-08	7.27519	AC195340.3_FG005	ND			Erythronate-4-phosphate dehydrogenase
AM2	Gly	chr7.S_10366642	7	10366642	G/T	0.228137	5.90672e-07	6.30614	GRMZM2G018074	NS			Nucleoside-triphosphatase activity
AM2	Gly	chr9.S_35690155	9	35690155	G/A	0.133333	1.15e-06	8.30508	GRMZM5G874091	NS			Unknown
AM2	Gly/ST	chr1.S_151721012	1	151721012	C/T	0.0820189	1.55e-06	10.6301	GRMZM2G138419	NS			Thaumatin-like protein
AM2	Gly/ST	chr7.S_13980213	7	13980213	T/C	0.0650558	1.78487e-07	7.19409	GRMZM2G493395	NS			1-deoxy-D-xylulose-5-phosphate synthase
AM2	Gly/ST	chr7.S_19419760	7	19419760	A/C	0.151822	6.27e-07	6.78535	GRMZM2G042733	ND			Transcription factor
AM2	Gly/Total	chr1.S_151721012	1	151721012	C/T	0.0820189	1.42387e-08	14.9374	GRMZM2G138419	NS			Thaumatin-like protein
AM2	Gly/Total	chr7.S_13406422	7	13406422	T/C	0.0507519	1.40755e-10	10.864	GRMZM2G117369	4.08e-13	0.0354362		D-lactate dehydrogenase
AM2	Gly/Total	chr9.S_35951716	9	35951716	C/T	0.0501089	9.37e-07	7.18968	GRMZM2G408325	ND			ASH-like SPRY domain containing protein
AM2	GT	chr3.S_20406651	3	20406651	C/A	0.0742857	1.47361e-06	6.19168	GRMZM2G013790	NS			WAK1 - OsWAK receptor-like cytoplasmic kinase
AM2	GT	chr4.S_47586860	4	47586860	G/A	0.0501139	3.01778e-08	9.14309	GRMZM2G359102	NS		ZY	Proline-rich family protein
AM2	GT	chr4.S_53259978	4	53259978	C/T	0.0927644	8.57e-07	6.34613	GRMZM2G090241	NS		ZY	Dihydrodipicolinate reductase
AM2	GT	chr5.S_25662760	5	25662760	T/C	0.0542797	1.57e-06	6.36104	GRMZM2G020098	2.20877e-20	0.00233934		Unknown
AM2	GT/Total	chr1.S_192409558	1	192409558	G/C	0.0566802	6.16117e-07	6.76488	GRMZM2G096806	NS			Aminoacyl-tRNA ligase activity
AM2	GT/Total	chr9.S_30843695	9	30843695	C/T	0.145251	1.82736e-07	6.73627	GRMZM2G060163	NS			Ribonucleoside-diphosphate reductase small chain
AM2	GT/Total	chr9.S_38147509	9	38147509	C/T	0.185882	1.28e-06	6.82294	GRMZM2G022470	1.3e-07	-0.177759		Glycosyltransferase family protein 28
AM2	GT/Total	chr9.S_38259552	9	38259552	G/T	0.126894	1.28518e-07	7.0214	GRMZM2G096909	1.46e-09	-0.023813		Dicarboxylic acid transport
AM2	GT/Total	chr9.S_38909741	9	38909741	T/C	0.132463	8.59e-07	5.97386	GRMZM2G076303	NS			WW domain-containing protein
AM2	GT/Total	chr9.S_41361137	9	41361137	G/A	0.138318	1.83322e-06	5.65953	GRMZM2G400720	ND			tetrahydrofolate synthase
AM2	GT/Total	chr9.S_42638921	9	42638921	C/T	0.196242	1.36214e-06	6.08167	GRMZM2G099740	7.27e-15	-0.0495632		UDP-glucoronosyl/UDP-glucosyl transferase family protein
AM2	GT/Total	chr9.S_42864799	9	42864799	G/A	0.155556	1.96237e-06	5.57004	GRMZM2G465169	1.89e-13	-0.107432		Microtubule-associated protein
AM2	GT/Total	chr9.S_111598733	9	111598733	C/T	0.15283	1.68866e-06	5.68877	GRMZM5G856681	NS			Unknown
AM2	GT/Total	chr9.S_137749795	9	137749795	T/C	0.0505618	6.22379e-07	10.3063	GRMZM2G078472	NS			Asparagine synthase (glutamine-hydrolyzing)
AM2	GT/Total	chr9.S_152254908	9	152254908	G/T	0.282	4.70354e-07	6.59106	GRMZM2G438840	NS			Leucine-rich repeat receptor-like protein kinase
AM2	His	chr9.S_151665914	9	151665914	G/A	0.360721	1.5976e-06	6.36147	GRMZM2G009808	NS			Aconitate hydratase
AM2	His/Total	chr5.S_6577975	5	6577975	G/C	0.0526316	1.33e-06	7.48378	GRMZM2G009837	NS			Transcription factor
AM2	His/Total	chr7.S_13980213	7	13980213	T/C	0.0650558	3.44887e-07	6.86811	GRMZM2G493395	NS			1-deoxy-D-xylulose-5-phosphate synthase
AM2	His/Total	chr9.S_151286885	9	151286885	G/T	0.111765	6.70088e-08	11.6135	GRMZM2G178847	1.07e-12	-0.0137579		Unknown
AM2	Ile	chr3.S_18382360	3	18382360	G/T	0.191571	1.31217e-06	6.25715	GRMZM2G108316	ND			Unknown
AM2	Ile	chr3.S_165911381	3	165911381	C/T	0.274472	1.25313e-06	6.48723	GRMZM2G006620	ND			Phosphogluconate dehydrogenase (decarboxylating)
AM2	Ile	chr9.S_11454451	9	11454451	T/C	0.0587121	6.10931e-07	6.63087	GRMZM2G089713	NS			Sucrose synthase
AM2	Ile/ATT	chr1.S_151721012	1	151721012	C/T	0.0820189	9.57746e-08	11.9389	GRMZM2G138419	NS			Thaumatin-like protein
AM2	Ile/ATT	chr6.S_93261154	6	93261154	G/A	0.109677	6.05222e-07	11.7435	GRMZM2G100719	1.74e-10	-0.0553658		Unknown
AM2	Ile/ATT	chr7.S_13616952	7	13616952	G/A	0.0558659	1.06496e-08	8.40798	GRMZM2G022616	ND			Leucine Rich Repeat family protein
AM2	Ile/BCAA	chr1.S_161707367	1	161707367	A/G	0.106742	3.65494e-07	6.72152	AF546187.1_FG001	9.52e-26	-0.106545		Alpha zein 19kDa D1
AM2	Ile/BCAA	chr7.S_13406422	7	13406422	T/C	0.0507519	9.35491e-09	8.72641	GRMZM2G117369	4.08e-13	-0.0970973		D-lactate dehydrogenase
AM2	Ile/BCAA	chr9.S_142812439	9	142812439	C/T	0.277228	1.9705e-06	5.99737	AC205419.3_FG001	NS			Unknown
AM2	Ile/Total	chr2.S_28051836	2	28051836	G/T	0.394558	1.60909e-06	6.69576	GRMZM2G118345	1.76e-21	-0.151266		phenylalanine ammonia-lyase
AM2	Ile/Total	chr7.S_155744025	7	155744025	C/G	0.0576923	1.45e-06	8.40213	GRMZM5G861541	ND			Unknown
AM2	Ile/Total	chr9.S_30843262	9	30843262	C/A	0.195402	2.70821e-07	6.93838	GRMZM2G060163	NS			Ribonucleoside-diphosphate reductase small chain
AM2	Ile/Total	chr9.S_152254908	9	152254908	G/T	0.282	6.83147e-07	6.66776	GRMZM2G438840	NS			Leucine-rich repeat receptor-like protein kinase
AM2	Leu	chr1.S_210485193	1	210485193	G/A	0.360129	1.2e-06	10.2025	GRMZM2G073814	NS			phosphoglycerate dehydrogenase
AM2	Leu	chr3.S_33742293	3	33742293	A/C	0.235577	1.54e-06	16.218	GRMZM2G134178	NS		ZY	triacylglycerol lipase
AM2	Leu	chr7.S_13616952	7	13616952	G/A	0.0558659	6.00682e-07	6.7347	GRMZM2G022616	ND			Leucine Rich Repeat family protein
AM2	Leu/AT	chr9.S_30843695	9	30843695	C/T	0.145251	3.38453e-07	5.96824	GRMZM2G060163	NS			Ribonucleoside-diphosphate reductase small chain
AM2	Leu/AT	chr9.S_38147509	9	38147509	C/T	0.185882	6.37833e-07	7.02737	GRMZM2G022470	1.3e-07	-0.180789		Glycosyltransferase family protein 28
AM2	Leu/AT	chr9.S_152254908	9	152254908	G/T	0.282	5.14302e-07	6.06457	GRMZM2G438840	NS			Leucine-rich repeat receptor-like protein kinase
AM2	Leu/BCAA	chr1.S_151721012	1	151721012	C/T	0.0820189	3.85275e-10	16.421	GRMZM2G138419	NS			Thaumatin-like protein
AM2	Leu/BCAA	chr7.S_13406422	7	13406422	T/C	0.0507519	1.11052e-12	14.2517	GRMZM2G117369	4.08e-13	-0.10572		D-lactate dehydrogenase
AM2	Leu/BCAA	chr8.S_14541961	8	14541961	A/G	0.0684411	9.92e-07	6.45445	GRMZM2G052869	1.54e-08	0.039501		Metallothionein-like protein type 2
AM2	Leu/BCAA	chr9.S_35951716	9	35951716	C/T	0.0501089	9.83218e-09	10.6896	GRMZM2G408325	ND			ASH-like SPRY domain containing protein
AM2	Leu/Total	chr1.S_151721012	1	151721012	C/T	0.0820189	1.3179e-07	11.9316	GRMZM2G138419	NS			Thaumatin-like protein
AM2	Leu/Total	chr7.S_13616952	7	13616952	G/A	0.0558659	3.90138e-09	9.1873	GRMZM2G022616	ND			Leucine Rich Repeat family protein
AM2	Lys	chr2.S_4366253	2	4366253	T/C	0.0663391	4.83031e-07	8.29918	GRMZM2G063328	3.04e-33	0.108707		Unknown
AM2	Lys	chr2.S_30884125	2	30884125	C/T	0.0973684	1.91e-06	8.01607	GRMZM2G055420	NS			Unknown
AM2	Lys	chr2.S_236030522	2	236030522	T/C	0.0625	5.52319e-08	9.53821	GRMZM2G037614	5.75e-10	0.0217808		3-methyl-2-oxobutanoate dehydrogenase
AM2	Lys	chr3.S_23495145	3	23495145	G/C	0.217742	1.23068e-07	7.92278	GRMZM2G041352	NS			Nuclease PA3
AM2	Lys	chr4.S_3888039	4	3888039	G/A	0.411514	9.23396e-07	6.94731	GRMZM2G006480	NS			nicotianamine aminotransferase
AM2	Lys	chr4.S_185655765	4	185655765	T/C	0.129512	1.63e-06	6.82164	GRMZM2G158316	6.61423e-16	0.142026		Unknown
AM2	Lys	chr5.S_205152947	5	205152947	C/T	0.109661	1.21e-06	8.44726	GRMZM5G872068	NS			Glutamate-ammonia ligase
AM2	Lys	chr7.S_10366642	7	10366642	G/T	0.228137	5.55986e-08	7.73693	GRMZM2G018074	NS			Nucleoside-triphosphatase activity
AM2	Lys	chr8.S_113439508	8	113439508	C/T	0.0808989	2.14016e-07	7.80154	GRMZM5G856391	ND			Unknown
AM2	Lys	chr9.S_35690155	9	35690155	G/A	0.133333	7.30881e-09	12.0654	GRMZM5G874091	NS			Unknown
AM2	Lys	chr9.S_86000991	9	86000991	C/T	0.1174	7.09011e-07	7.47992	GRMZM2G056109	ND			tetrahydrofolate synthase
AM2	Lys	chr10.S_135327630	10	135327630	G/A	0.204082	1.98e-06	8.63441	GRMZM2G113818	ND			purine permease
AM2	Lys/ATT	chr1.S_6547385	1	6547385	A/G	0.0552268	1.73e-06	6.34254	GRMZM2G137312	1.10332e-10	0.0847817		NADH-ubiquinone oxidoreductase
AM2	Lys/ATT	chr1.S_151721012	1	151721012	C/T	0.0820189	6.57063e-07	11.8652	GRMZM2G138419	NS			Thaumatin-like protein
AM2	Lys/ATT	chr3.S_28334940	3	28334940	G/A	0.422969	1.91e-06	8.35672	GRMZM2G076104	3.64112e-31	0.0909914		Unknown
AM2	Lys/ATT	chr7.S_13980213	7	13980213	T/C	0.0650558	9.21893e-09	8.85329	GRMZM2G493395	NS			1-deoxy-D-xylulose-5-phosphate synthase
AM2	Lys/Total	chr1.S_151721012	1	151721012	C/T	0.0820189	4.32837e-08	13.5569	GRMZM2G138419	NS			Thaumatin-like protein
AM2	Lys/Total	chr3.S_145178771	3	145178771	C/A	0.0685185	1.16633e-06	6.13738	GRMZM2G122431	NS			Cellulose synthase (UDP-forming)
AM2	Lys/Total	chr6.S_93261154	6	93261154	G/A	0.109677	1.73e-06	10.0708	GRMZM2G100719	1.74e-10	-0.0115972		Unknown
AM2	Lys/Total	chr7.S_13406422	7	13406422	T/C	0.0507519	2.25147e-11	12.0725	GRMZM2G117369	4.08e-13	-0.0119736		D-lactate dehydrogenase
AM2	Lys/Total	chr7.S_125122298	7	125122298	G/A	0.159091	1.71e-06	6.21111	GRMZM2G009166	NS		BB	G-type lectin S-receptor-like serine
AM2	Lys/Total	chr9.S_35951716	9	35951716	C/T	0.0501089	1.25e-06	7.30761	GRMZM2G408325	ND			ASH-like SPRY domain containing protein
AM2	Lys/Total	chr9.S_151286885	9	151286885	G/T	0.111765	1.16e-06	9.10662	GRMZM2G178847	1.07e-12	0.101834		Unknown
AM2	Met	chr1.S_218566308	1	218566308	T/C	0.0806452	8.67e-07	6.93021	GRMZM2G008226	NS			trehalose biosynthetic process
AM2	Met	chr4.S_165967277	4	165967277	C/T	0.242358	1.2e-06	7.01345	GRMZM2G166713	1.884e-43	-0.0782324		methionine--tRNA ligase
AM2	Met	chr9.S_153267892	9	153267892	T/C	0.140385	1.47592e-06	6.24013	GRMZM2G178106	NS			Beta-galactosidase
AM2	Met	chr9.S_153269528	9	153269528	C/T	0.128599	1.02e-06	6.36563	GRMZM2G175463	NS			Unknown
AM2	Met/ATT	chr2.S_180848700	2	180848700	C/T	0.0795455	1.01e-06	6.42904	GRMZM2G176141	NS			Transcription factor
AM2	Met/Total	chr7.S_120199552	7	120199552	C/G	0.145374	1.64e-06	7.01123	GRMZM2G138727	1.397e-13	-0.0664307		Glutelin-2 Precursor (Zein-gamma)(27 kDa zein)
AM2	Phe	chr3.S_33742293	3	33742293	A/C	0.235577	1.41e-06	16.451	GRMZM2G134178	NS			triacylglycerol lipase
AM2	Phe	chr3.S_165911381	3	165911381	C/T	0.274472	8.59362e-07	6.63926	GRMZM2G006620	ND			Phosphogluconate dehydrogenase (decarboxylating)
AM2	Phe/PT	chr6.S_43502761	6	43502761	C/A	0.457944	7.6424e-07	6.44963	GRMZM2G124509	NS			Rnase H family protein
AM2	Phe/PT	chr8.S_148905809	8	148905809	G/A	0.0886598	1.19e-06	7.09891	GRMZM2G133972	NS			Transcription factor
AM2	Phe/PT	chr8.S_150150881	8	150150881	A/G	0.221024	1.13e-06	8.49986	GRMZM2G163841	ND			Transcription factor
AM2	Phe/Total	chr9.S_30843695	9	30843695	C/T	0.145251	3.52516e-07	6.74141	GRMZM2G060163	NS			Ribonucleoside-diphosphate reductase small chain
AM2	Phe/Total	chr9.S_152254908	9	152254908	G/T	0.282	1.4e-06	6.35411	GRMZM2G438840	NS			Leucine-rich repeat receptor-like protein kinase
AM2	Phe/Total	chr10.S_120649703	10	120649703	G/T	0.0731183	1.23e-06	6.95796	GRMZM2G097504	5.23474e-22	-0.0532754		Unknown
AM2	Pro	chr4.S_47586781	4	47586781	A/G	0.0627376	1.36572e-07	7.51629	GRMZM2G359102	NS			Proline-rich family protein
AM2	Pro	chr5.S_27585543	5	27585543	G/A	0.0946882	1.83e-06	7.31898	GRMZM5G892700	ND			Flotillin-like protein
AM2	Pro/GT	chr3.S_215849898	3	215849898	C/G	0.461905	6.66536e-07	8.71729	GRMZM2G037322	NS			Homocysteine biosynthesis
AM2	Pro/GT	chr7.S_117257383	7	117257383	A/G	0.303493	1.76644e-06	7.05032	GRMZM2G160400	NS			Anthranilate N-benzoyltransferase
AM2	Pro/Total	chr7.S_120253671	7	120253671	G/A	0.496945	1.75095e-06	6.44731	GRMZM2G138727	1.397e-13	0.291242		Glutelin-2 Precursor (Zein-gamma)(27 kDa zein)
AM2	PT	chr3.S_165911381	3	165911381	C/T	0.274472	1.82992e-06	6.25052	GRMZM2G006620	ND			Phosphogluconate dehydrogenase (decarboxylating)
AM2	PT/Total	chr10.S_134083704	10	134083704	G/A	0.0526316	4.55088e-07	7.61748	GRMZM2G126742	5.25e-10	-0.101214		Amino acid transport
AM2	Ser	chr3.S_33410853	3	33410853	A/G	0.336879	8.15e-07	12.3009	GRMZM2G160747	ND			L-pipecolate oxidase
AM2	Ser	chr9.S_11454451	9	11454451	T/C	0.0587121	1.88e-06	6.02781	GRMZM2G089713	NS			Sucrose synthase
AM2	Ser/Total	chr4.S_236213884	4	236213884	T/A	0.0516605	9.56e-07	11.3385	GRMZM2G119482	NS			succinate semialdehyde dehydrogenase
AM2	ST	chr2.S_174340639	2	174340639	G/T	0.116456	5.12348e-07	7.47829	AC203957.3_FG001	ND			ROTUNDIFOLIA like 15
AM2	ST	chr4.S_47687032	4	47687032	T/C	0.0947955	2.11727e-07	6.51464	GRMZM2G117329	NS			Peroxisomal membrane protein
AM2	ST	chr4.S_184644633	4	184644633	C/T	0.166667	1.44e-06	6.35232	GRMZM2G323470	1.38964e-08	-0.103088		Unknown
AM2	ST	chr9.S_113666365	9	113666365	C/A	0.0788863	1.65564e-06	6.39009	AC203571.3_FG007	ND			Transmembrane transport
AM2	ST/Total	chr2.S_10378237	2	10378237	T/A	0.128743	6.6296e-07	8.30831	GRMZM2G005107	1.01e-14	0.0346519		2,4-dienoyl-CoA reductase (NADPH)
AM2	ST/Total	chr8.S_68932022	8	68932022	T/C	0.07	1.45e-06	7.18735	GRMZM2G098129	NS			Guanylate-binding family protein
AM2	Thr	chr3.S_20406651	3	20406651	C/A	0.0742857	6.95375e-07	6.17371	GRMZM2G013790	NS			WAK1 - OsWAK receptor-like cytoplasmic kinase
AM2	Thr	chr4.S_47586860	4	47586860	G/A	0.0501139	6.15454e-08	8.22934	GRMZM2G359102	NS			Proline-rich family protein
AM2	Thr	chr5.S_25662760	5	25662760	T/C	0.0542797	1.11e-06	6.14504	GRMZM2G020098	2.20877e-20	-0.0466825		Unknown
AM2	Thr	chr5.S_27585543	5	27585543	G/A	0.0946882	1.11e-06	7.09813	GRMZM5G892700	ND			Flotillin-like protein
AM2	Thr	chr6.S_104858880	6	104858880	C/T	0.0888031	7.14072e-07	6.19461	GRMZM2G169114	NS			Glutathione-regulated potassium-efflux system protein
AM2	Thr	chr7.S_155054919	7	155054919	T/G	0.196517	5.98053e-07	8.00687	GRMZM2G431033	ND			TTF-type zinc finger protein with HAT dimerisation domain
AM2	Thr	chr9.S_113666365	9	113666365	C/A	0.0788863	4.35287e-07	7.39885	AC203571.3_FG007	ND			Transmembrane transport
AM2	Thr/ATT	chr9.S_152254908	9	152254908	G/T	0.282	3.76054e-07	7.14628	GRMZM2G438840	NS			Leucine-rich repeat receptor-like protein kinase
AM2	Thr/ATT	chr10.S_39113004	10	39113004	G/A	0.261146	3.13738e-07	11.1047	GRMZM2G069606	ND			Hydroxyproline-rich glycoprotein family
AM2	Thr/Total	chr9.S_147579879	9	147579879	C/G	0.0549683	4.87906e-08	7.11862	GRMZM2G049398	5.32e-30	0.152381		Mitochondrial ribosomal protein L51
AM2	Total	chr1.S_285375834	1	285375834	G/A	0.0636183	4.72173e-07	7.18429	GRMZM2G004036	ND			pterocarpan reductase
AM2	Total	chr3.S_33410853	3	33410853	A/G	0.336879	8.4e-07	12.4764	GRMZM2G160747	ND			L-pipecolate oxidase
AM2	Total	chr5.S_12268882	5	12268882	A/G	0.464427	1.02e-06	6.40449	GRMZM2G102760	1.54152e-12	0.0764601		linoleate 13S-lipoxygenase
AM2	Total	chr9.S_140506620	9	140506620	C/G	0.0587045	1.58e-06	6.34101	GRMZM2G053199	7.49742e-24	-0.0602444		phosphoprotein phosphatase
AM2	Tyr	chr3.S_16468646	3	16468646	C/T	0.140977	1.66e-06	6.0802	GRMZM2G387828	6.07884e-32	-0.178216		Unknown
AM2	Tyr/PT	chr6.S_43502761	6	43502761	C/A	0.457944	7.6424e-07	6.44963	GRMZM2G124509	NS			Rnase H family protein
AM2	Tyr/PT	chr8.S_148905809	8	148905809	G/A	0.0886598	1.19e-06	7.09891	GRMZM2G133972	NS			Transcription factor
AM2	Tyr/PT	chr8.S_150150881	8	150150881	A/G	0.221024	1.13e-06	8.49986	GRMZM2G163841	ND			Transcription factor
AM2	Tyr/Total	chr6.S_43502762	6	43502762	C/G	0.459662	8.0464e-07	6.36279	GRMZM2G124509	NS			Rnase H family protein
AM2	Tyr/Total	chr8.S_162546119	8	162546119	A/G	0.14604	6.42824e-07	7.89623	GRMZM2G030762	3.75e-19	-0.0519205		Basic helix-loop-helix (bHLH) DNA-binding superfamily protein
AM2	Tyr/Total	chr10.S_134083704	10	134083704	G/A	0.0526316	3.47391e-07	7.82085	GRMZM2G126742	5.25e-10	-0.0671624		Amino acid transport
AM2	Val	chr1.S_285375834	1	285375834	G/A	0.0636183	4.8535e-08	8.18106	GRMZM2G004036	ND			pterocarpan reductase
AM2	Val	chr9.S_140506620	9	140506620	C/G	0.0587045	4.54871e-07	6.8298	GRMZM2G131539	NS			Phosphopyruvate hydratase
AM2	Val/AT	chr9.S_147579879	9	147579879	C/G	0.0549683	2.04e-06	5.42457	GRMZM2G049398	5.32e-30	0.22248		Mitochondrial ribosomal protein L51
AM2	Val/BCAA	chr1.S_151721012	1	151721012	C/T	0.0820189	1.44269e-07	11.6012	GRMZM2G138419	NS			Thaumatin-like protein
AM2	Val/BCAA	chr4.S_23640366	4	23640366	T/G	0.0616438	7.15104e-07	11.8208	GRMZM2G024563	NS			Crumpled leaf
AM2	Val/BCAA	chr7.S_10550478	7	10550478	G/A	0.062645	5.76075e-09	11.3626	GRMZM2G066290	NS			Pyruvate kinase
AM2	Val/BCAA	chr7.S_13616952	7	13616952	G/A	0.0558659	1.06e-09	9.93757	GRMZM2G022616	ND			Leucine Rich Repeat family protein
AM2	Val/BCAA	chr9.S_20608353	9	20608353	A/G	0.173913	1.1e-06	8.96135	GRMZM5G829544	2.34431e-11	0.113689		oleoyl-[acyl-carrier-protein] hydrolase
AM2	Val/BCAA	chr9.S_35951716	9	35951716	C/T	0.0501089	6.81781e-07	7.77921	GRMZM2G408325	ND			ASH-like SPRY domain containing protein
AM2	Val/BCAA	chr10.S_10603533	10	10603533	C/T	0.454545	9.42423e-07	6.36211	GRMZM2G103546	2.45e-16	0.0653113		Methylmalonate-semialdehyde dehydrogenase (acylating)
AM2	Val/Total	chr1.S_23109228	1	23109228	A/G	0.466063	1.73e-06	12.3279	GRMZM2G035217	2.78054e-11	0.0914299		Unknown
AM2	Val/Total	chr1.S_88521745	1	88521745	C/T	0.0835322	1.44055e-06	7.62859	GRMZM2G079487	7.62e-10	0.0432367		Unknown
AM2	Val/Total	chr5.S_155526547	5	155526547	C/G	0.0583804	1.65661e-06	5.76943	GRMZM2G015132	5.49e-28	0.182399		Dihydrolipoyllysine-residue acetyltransferase
AM2	Val/Total	chr7.S_10550478	7	10550478	G/A	0.062645	7.09958e-07	7.46178	GRMZM2G066290	NS			Pyruvate kinase
AM2	Val/Total	chr7.S_13616952	7	13616952	G/A	0.0558659	7.39245e-07	6.10637	GRMZM2G022616	ND			Leucine Rich Repeat family protein
AM2	Val/Total	chr7.S_18609782	7	18609782	A/T	0.0557621	2.98266e-07	6.55432	GRMZM2G424832	NS			Cellulose synthase (UDP-forming)
AM2	Val/Total	chr7.S_21571597	7	21571597	G/A	0.293286	5.36329e-07	11.7058	GRMZM2G173967	1.3e-10	0.0385868		Aromatic and neutral amino acid transporter
AM2	Val/Total	chr8.S_2353036	8	2353036	G/A	0.0576132	1.5e-06	12.4363	GRMZM2G120857	6.41245e-10	0.0373782		3-isopropylmalate dehydrogenase
AM2	Val/Total	chr8.S_136832939	8	136832939	G/A	0.190476	4.74006e-08	13.9465	GRMZM5G876518	3.69e-08	0.238073		Unknown
aPosition in base pairs for the lead SNP according to version 5b.60 of the maize reference sequence.
bMinor allele frequency of the lead SNP.
cP value of the corresponding metabolic trait calculated by MLM.
dThe phenotypic vairance explained by the correspoding locus.
eA plausible biological candidate gene in the locus or the nearest annotated gene to the lead SNP.
fP value of the expression QTL of the candidate gene. The P value is the lead SNP of eQTL rather than the GWAS lead SNP. NS,not significant; ND, the expression of the candidate gene is not detected. P value was calculated by MLM, the sample size N=368.
gPearson correlation between the expression amount and the phenotypic data of the correspoding metabolic trait.
hThe significant locus is located in or overlapped with QTL interval identified in B73/By304 RIL (BB) or Zong3/Yu87-1 RIL (ZY) or Kui3/B77 RIL (KB).

## Sheet: Table S4
Supplementary Table 4. QTL mapping summary of amino acid related traits detected from three RIL populations.
Traits	Chromosome	Peak Marker	Confidence Interval（cM）a	Confidence Interval（Mb）b	Confidence Interval (cM/Mb)	LODc	Ad	R2（%）e	Linkage Populationf
Ala	1	PZE-101019536	26.7-33.7-34.0	9.4-11.4-11.5	3.55495	3.47014	-0.364	0.075633	KB
Ala	2	PZE-102179558	168.6-169.8-170.7	220.3-222.4-222.6	0.902262	3.80673	1.2281	0.079429	BB
Ala	6	SYN11202	130.1-134.5-138.3	164.0-165.2-165.8	4.50927	3.31596	-0.3624	0.073303	KB
Ala	8	PZE-108017379	44.6-46.2-50.0	16.0-17.0-18.5	2.19685	6.33008	0.5103	0.143333	KB
Ala	8	PZE-108026852	54.9-57.0-65.7	23.4-26.1-102.7	0.136229	3.30728	0.3677	0.077342	KB
Ala/AT	3	PZE-103155417	129.2-130.2-130.8	206.6-208.0-208.8	0.717531	3.95223	-0.0042	0.093243	KB
Ala/AT	6	SYN17151	125.2-130.4-138.4	162.5-164.1-165.9	3.88937	3.74593	-0.0028	0.086853	KB
Ala/AT	7	PZE-107057412	94.9-96.9-101.2	107.5-109.9-115.0	0.836292	4.94463	-0.0044	0.125521	ZY
Ala/Total	6	SYN11202	133.6-134.5-138.2	164.9-165.2-165.8	4.81908	5.83279	-0.0013	0.141265	KB
Arg	1	SYN16701	204.7-207.6-208.5	273.8-276.3-278.0	0.904579	4.23887	-0.3218	0.088191	BB
Arg	2	PUT-163a-21480943-1550	14.3-19.4-22.0	6.2-9.0-9.4	2.37414	3.88708	-0.2294	0.089473	KB
Arg	2	SYN5469	165.9-167.2-168.6	219.4-219.8-220.3	2.9004	3.481	0.2847	0.07036	BB
Arg	2	PUT-163a-76909091-3994	174.0-175.9-177.5	223.6-224.0-225.5	1.84896	3.66124	0.2947	0.074701	BB
Arg	7	SYN32384	137.0-140.7-143.0	137.3-135.5-140.1	2.12264	5.33333	-0.2131	0.130215	ZY
Arg/GT	1	PZE-101233035	348.9-352.3-356.3	279.6-281.2-285.1	1.32798	5.3051	-0.0056	0.117774	ZY
Arg/GT	2	PUT-163a-21480943-1550	16.8-19.4-22.0	7.0-9.0-9.4	2.11898	4.6797	-0.0055	0.110611	KB
Arg/GT	6	PZE-106110981	161.0-163.8-166.5	158.3-159.0-159.6	4.09928	3.50489	0.0045	0.076792	ZY
Arg/GT	7	SYN21763	75.7-76.1-78.0	121.2-122.3-124.9	0.624152	6.80782	-0.0046	0.141247	BB
Arg/GT	9	PUT-163a-31909417-1997	28.3-31.1-34.0	13.2-13.8-15.7	2.25539	3.72856	0.0049	0.08753	KB
Arg/Total	1	PZE-101233035	347.6-352.3-355.2	279.1-281.2-283.6	1.69622	4.36265	-0.0018	0.098387	ZY
Arg/Total	2	PZE-102017964	16.8-18.7-22.0	7.0-8.3-9.4	2.11898	4.0456	-0.0017	0.094486	KB
Arg/Total	3	PZE-103140275	122.1-126.8-127.7	190.5-196.1-196.6	0.917667	3.55918	0.0012	0.068797	BB
Arg/Total	6	PZE-106121450	122.6-123.8-124.3	162.9-163.6-163.8	1.90097	6.26276	0.0018	0.12857	BB
Arg/Total	7	PZE-107073339	69.9-81.2-86.3	100.2-129.9-132.8	0.503622	5.15473	-0.001221	0.100629	BB
Arg/Total	7	PZE-107058826	74.9-77.2-79.9	110.3-112.9-118.3	0.624926	3.59175	-0.0018	0.0882	KB
Arg/Total	9	PUT-163a-31909417-1997	28.3-30.6-34.0	13.2-13.8-15.7	2.25539	3.67427	0.0016	0.086251	KB
Asx	1	SYN16701	206.2-207.6-208.8	275.7-276.3-278.5	0.941231	3.89576	-0.3761	0.076784	BB
Asx	2	SYN5469	165.8-167.2-168.6	218.1-219.8-220.3	1.26773	4.2063	0.3861	0.08355	BB
Asx	2	PUT-163a-76909091-3994	170.7-175.9-178.1	222.7-224.0-225.8	2.39332	4.7557	0.4139	0.095157	BB
Asx	3	PZE-103036305	85.2-87.6-87.9	27.8-29.8-30.0	1.18699	3.27036	0.4211	0.081845	ZY
Asx	3	SYN18035	157.5-159.5-165.0	217.4-219.2-221.6	1.7806	4.11075	-0.384	0.079929	BB
Asx	5	SYN35847	200.4-202.8-207.7	188.6-188.8-191.1	2.94622	3.88274	0.4362	0.089969	ZY
Asx/ATT	3	PZE-103083177	113.1-116.8-117.3	128.6-137.8-138.8	0.413985	3.68513	0.0074	0.080498	ZY
Asx/ATT	3	PZE-103089927	121.2-122.0-122.8	148.3-148.5-149.6	1.26524	4.27796	0.0079	0.093656	ZY
Asx/ATT	7	PZE-107067262	84.9-85.0-85.6	123.9-124.1-124.9	0.67128	3.22041	0.0067	0.070776	KB
Asx/ATT	7	PZE-107076252	89.6-95.4-102.9	128.4-131.4-135.8	1.80096	3.85451	0.0072	0.0828	KB
Asx/ATT	10	PZE-110030488	71.9-75.9-77.2	23.8-45.3-70.3	0.113963	3.62649	0.0074	0.078413	ZY
Asx/ATT	10	PZE-110040221	80.8-81.1-85.4	77.3-77.3-79.4	2.17669	2.90337	0.0066	0.063979	ZY
Asx/Total	2	PZE-102047301	92.1-95.7-96.5	22.6-24.8-27.0	0.999378	4.47991	0.0024	0.103859	ZY
Asx/Total	2	SYN145	99.6-101.1-105.7	28.6-29.3-31.6	2.06974	3.51357	0.0022	0.088141	ZY
Asx/Total	4	PZE-104013311	38.0-42.1-47.5	10.2-11.6-14.3	2.29865	3.65038	-0.0007	0.077708	BB
Asx/Total	7	SYN17706	69.3-73.0-73.6	94.0-115.7-116.4	0.191838	3.87622	-0.0007	0.081938	BB
Asx/Total	7	PZE-107070661	78.3-78.6-80.7	126.9-127.2-129.4	0.984073	3.47666	-0.0007	0.074532	BB
Asx/Total	7	PZE-107076252	90.2-95.4-103.5	128.9-131.4-141.7	1.03708	4.11075	0.0019	0.093721	KB
Asx/Total	7	PUT-163a-94475607-4877	233.8-242.1-247.9	169.5-172.6-173.0	4.00186	3.00326	0.0019	0.067945	ZY
Asx/Total	7	PZE-107137478	158.5-164.8-165.1	173.1-175.2-175.3	2.99992	4.81433	0.0019	0.108009	KB
Asx/Total	8	PZE-108041587	56.5-58.6-62.2	25.1-67.9-95.1	0.0814256	4.23236	-0.0017	0.094004	KB
Asx/Total	10	PZE-110018843	68.4-71.6-75.9	14.8-22.7-45.3	0.245216	2.64495	0.0018	0.058745	ZY
AT	1	PZE-101019536	27.4-33.7-35.0	9.4-11.4-12.4	2.596	5.5418	-1.5183	0.11617	KB
AT	4	SYN24105	86.6-88.6-88.9	34.9-37.1-37.3	0.930076	6.36265	-2.0794	0.141147	ZY
AT	5	PZE-105127386	192.1-192.5-194.2	184.3-184.4-184.4	14.4212	4.22584	1.6785	0.092364	ZY
AT	7	PZE-107067197	83.4-84.4-88.0	123.6-123.9-127.3	1.24298	3.37894	1.2104	0.072338	KB
AT	8	PZE-108017379	44.6-46.2-48.9	16.0-17.0-18.5	1.74934	7.82193	1.8511	0.167129	KB
AT	8	PZE-108026852	54.9-57.0-65.5	23.4-26.1-102.7	0.133706	3.91748	1.3227	0.088882	KB
AT/Total	1	SYN2052	348.4-353.2-355.2	279.6-281.6-283.6	1.68096	4.67318	-0.0029	0.098051	ZY
AT/Total	7	PZE-107025325	59.3-61.0-62.4	26.9-27.6-30.3	0.896439	3.61564	0.0026	0.083485	KB
AT/Total	7	PZE-107039675	86.9-87.8-88.3	41.4-77.1-83.9	0.0329288	3.73507	-0.0027	0.092557	ZY
AT/Total	7	PZE-107043481	58.5-61.6-63.6	41.4-85.7-85.7	0.115123	4.06297	-0.0019	0.09195	BB
AT/Total	7	PZE-107060770	72.4-73.6-77.3	115.2-116.4-124.6	0.52191	5.36808	-0.0021	0.105876	BB
AT/Total	8	PZE-108016622	39.0-45.6-47.0	12.8-16.4-17.1	1.87172	3.53095	0.0024	0.081365	KB
AT/Total	8	PZE-108066339	87.5-90.8-92.6	105.9-118.1-119.0	0.388294	3.72638	0.0018	0.0775	BB
ATT	2	PUT-163a-76909091-3994	170.7-175.9-178.1	222.7-224.0-225.8	2.39332	3.65038	0.8452	0.069087	BB
ATT	3	SYN14789	134.1-139.8-144.7	204.2-208.6-210.7	1.6153	4.17155	-0.9363	0.078406	BB
ATT	3	SYN31155	145.3-147.6-148.0	210.8-212.4-212.6	1.55969	4.64061	-1.0009	0.087497	BB
ATT	5	SYN15001	229.4-236.2-245.8	203.0-203.8-205.9	5.67903	3.73507	0.8041	0.088617	ZY
ATT	6	SYN3504	31.2-39.3-44.9	94.5-97.6-102.5	1.70361	3.6569	-0.7587	0.08988	KB
ATT	10	PZE-110008028	33.3-40.6-47.9	4.7-6.1-6.5	8.29414	3.46797	0.7579	0.079983	ZY
ATT/Total	4	PZE-104100613	100.2-105.1-108.9	173.6-177.3-178.8	1.65306	5.23996	-0.0039	0.102403	KB
ATT/Total	7	PZE-107137478	158.2-164.8-165.1	173.1-175.2-175.3	3.13628	6.47557	0.0037	0.128802	KB
ATT/Total	8	PZE-108020413	50.4-51.1-51.8	18.6-19.6-19.9	1.12107	5.8241	-0.0036	0.12218	KB
ATT/Total	8	PZE-108041587	57.1-58.6-60.9	26.9-67.9-87.0	0.0631554	7.00543	-0.0038	0.141893	KB
BCAA	1	PZE-101019536	29.1-33.7-35.0	10.0-11.4-12.4	2.45232	6.79696	-1.3976	0.139206	KB
BCAA	4	SYN24105	86.6-88.6-88.9	34.9-37.1-37.3	0.930076	6.64495	-1.7014	0.146846	ZY
BCAA	5	PZE-105127386	188.3-192.6-194.2	181.4-184.4-184.4	1.94258	4.38002	1.358	0.095102	ZY
BCAA	7	PZE-107067197	83.4-84.4-89.8	123.6-123.9-128.9	1.21805	3.73507	1.0599	0.077613	KB
BCAA	8	PZE-108017379	43.1-46.2-49.9	14.9-17.0-18.5	1.93491	7.95005	1.5704	0.169628	KB
BCAA	8	PZE-108025031	52.7-55.7-56.1	20.8-23.8-24.0	1.08594	5.09663	1.2748	0.114496	KB
Cys	5	PZE-105001734	1.0-6.0-10.7	0.9-1.5-1.8	10.9972	5.80673	-0.1726	0.130646	ZY
Cys	8	SYN22844	17.4-18.9-22.9	3.3-3.7-4.3	5.89444	3.91965	0.1361	0.083819	ZY
Cys/ST	1	SYN2024	263.5-269.8-273.3	290.5-293.0-293.8	2.95129	3.30945	0.0062	0.078251	KB
Cys/ST	5	PZE-105001734	5.0-6.6-8.7	1.2-1.5-1.6	10.2661	5.97394	-0.0171	0.133476	ZY
Cys/Total	3	SYN34166	68.7-70.9-72.9	58.9-114.9-122.5	0.0660167	3.90445	0.0007	0.085538	BB
Cys/Total	3	PZE-103076290	110.4-111.4-114.4	125.7-126.8-132.2	0.623013	4.55157	-0.0012	0.091175	ZY
Cys/Total	5	PZE-105001734	3.3-6.6-8.9	1.0-1.5-1.6	9.77377	6.27796	-0.0023	0.131147	ZY
Cys/Total	7	PZE-107059567	97.8-101.4-103.9	112.6-115.0-117.4	1.28939	4.01303	-0.0012	0.080778	ZY
Cys/Total	9	PZE-109052393	65.1-69.7-74.2	106.2-90.4-111.5	1.7374	3.34202	-0.0007	0.074755	BB
Cys/Total	9	PZE-109091082	79.3-79.9-83.1	138.2-138.6-140.0	2.1986	5.60043	0.0009	0.139796	KB
Cys/Total	9	SYN7134	108.4-109.6-118.9	150.9-151.3-153.9	3.51231	5.57655	-0.0012	0.14089	KB
Glx	1	PZE-101019536	27.3-33.7-35.0	9.4-11.4-12.4	2.63016	3.7937	-1.0138	0.079493	KB
Glx	1	PZE-101226968	206.2-208.2-208.8	275.7-277.0-278.5	0.941231	3.44843	-1.6867	0.074601	BB
Glx	3	PZE-103036305	84.4-87.6-87.9	23.7-29.8-30.0	0.549763	3.82845	1.1658	0.081556	ZY
Glx	7	PZE-107006973	33.3-37.1-41.9	4.2-4.9-5.0	11.9668	4.32139	1.2371	0.091836	ZY
Glx	7	PZE-107055759	71.6-72.3-72.9	107.4-107.8-107.9	2.30517	3.33985	0.9791	0.071663	KB
Glx	7	PZE-107060141	77.2-78.2-80.5	112.9-115.7-120.2	0.454388	3.99566	1.0772	0.086447	KB
Glx	8	PZE-108018250	48.1-48.2-52.7	17.1-17.4-20.6	1.31535	4.77307	1.1509	0.103682	KB
Glx	8	PZE-108046118	52.7-59.5-61.5	20.8-76.0-91.4	0.124659	5.47666	1.225	0.117795	KB
Glx	8	PZE-108060017	67.5-67.9-69.2	106.9-107.0-111.0	0.420606	4.06949	1.0726	0.089556	KB
Glx/GT	3	PZE-103072628	105.5-107.9-109.6	93.1-119.6-123.4	0.135238	8.28013	0.0085	0.17362	ZY
Glx/GT	3	PZE-103082243	114.4-116.3-117.7	132.7-136.3-141.3	0.384049	5.64604	0.0072	0.1232	ZY
Glx/GT	5	SYN33205	61.9-63.2-65.5	9.5-9.7-10.1	5.82803	5.30076	-0.0084	0.109971	ZY
Glx/GT	7	SYNGENTA6494	51.1-55.9-62.1	6.3-8.7-9.7	3.2279	4.52334	0.0062	0.089131	ZY
Glx/GT	7	PZE-107013677	62.1-66.5-66.6	9.7-10.2-10.2	9.91716	4.8013	0.0065	0.094894	ZY
Glx/GT	7	PZE-107025325	54.9-61.0-67.7	17.5-27.6-92.7	0.170107	3.60261	0.0053	0.084877	KB
Glx/GT	10	PZE-110008028	33.0-40.7-48.9	4.7-6.1-6.6	8.37135	3.66992	0.0055	0.071347	ZY
Glx/Total	1	PZE-101235826	349.5-354.7-355.5	279.6-283.4-284.5	1.21725	3.84582	0.002	0.07093	ZY
Glx/Total	3	ZM013524-0806	89.3-90.4-92.7	35.8-41.2-47.6	0.288906	3.64821	0.0019	0.067043	ZY
Glx/Total	3	PZE-103113658	146.4-149.9-150.7	170.8-173.4-173.6	1.53663	3.66992	0.002	0.067457	ZY
Glx/Total	4	PZE-104100613	102.8-105.6-108.8	176.9-177.3-178.8	3.0533	6.66015	0.0044	0.15907	KB
Glx/Total	7	PZE-107057370	96.3-97.8-100.1	109.2-109.7-113.0	0.994927	8.42345	0.0029	0.167155	ZY
Glx/Total	7	SYN34489	100.7-105.5-107.8	149.9-153.7-154.2	1.67263	3.80022	0.0044	0.088931	BB
Gly	1	PZE-101229013	208.5-209.1-210.9	278.4-278.7-279.6	1.96827	4.86862	-0.164	0.095331	BB
Gly	2	SYN5469	165.8-167.2-168.6	218.1-219.8-220.3	1.26773	5.15309	0.1653	0.101303	BB
Gly	2	PUT-163a-76909091-3994	173.4-175.9-177.8	223.3-224.0-225.8	1.75928	5.36591	0.17	0.106498	BB
Gly	2	PZE-102185353	181.4-182.2-183.5	228.9-229.1-229.4	4.43381	3.9088	0.1485	0.079259	BB
Gly	2	SYN39029	178.8-181.5-184.4	228.9-230.5-231.4	2.25372	4.12378	0.1992	0.102357	KB
Gly	6	PZE-106035359	31.7-34.3-37.2	58.4-82.6-86.5	0.196073	4.38436	-0.1365	0.103606	ZY
Gly	6	SYN27434	105.3-106.9-110.4	154.2-155.0-155.8	3.26323	3.57655	-0.1585	0.087725	KB
Gly/ST	3	PZE-103042957	63.9-66.0-67.2	30.1-41.2-47.5	0.189213	4.25624	-0.005	0.081697	BB
Gly/ST	3	PZE-103067499	68.4-70.1-70.6	57.1-88.7-113.6	0.0389655	4.34093	-0.005	0.081566	BB
Gly/ST	3	PZE-103140275	124.6-126.8-128.8	194.4-196.1-198.4	1.0603	3.924	0.0053	0.076991	BB
Gly/ST	3	SYN19243	132.2-134.4-138.7	201.5-204.3-207.0	1.18276	5.924	0.006	0.112349	BB
Gly/ST	3	SYN28063	139.8-140.9-145.0	208.6-208.8-210.7	2.43902	4.10858	0.005	0.080354	BB
Gly/ST	6	PUT-163a-78074902-4096	180.4-183.2-187.3	162.6-163.0-164.0	5.18705	3.81542	0.0057	0.080306	ZY
Gly/ST	7	SYNGENTA17096	33.0-35.1-36.8	4.2-4.5-4.7	7.01169	5.1835	-0.0071	0.120518	ZY
Gly/ST	7	SYN18567	71.7-74.7-75.7	105.1-121.0-121.4	0.245647	5.22041	-0.0055	0.10113	BB
Gly/ST	7	PZE-107073339	80.7-81.2-84.4	129.7-129.9-131.0	2.93337	4.59066	-0.0051	0.088504	BB
Gly/ST	8	SYNGENTA14910	69.5-71.7-72.6	111.6-118.4-120.2	0.359974	3.76764	-0.0079	0.087078	KB
Gly/Total	1	PZE-101229810	346.5-348.4-349.5	278.5-279.3-279.6	2.83324	5.27687	-0.0012	0.096894	ZY
Gly/Total	1	SYN10353	353.2-354.2-359.4	281.8-282.5-285.5	1.6804	4.91205	-0.0011	0.090458	ZY
Gly/Total	3	PZE-103047918	94.5-97.8-100.9	48.5-50.6-57.4	0.719138	5.30945	-0.0012	0.100732	ZY
Gly/Total	3	SYN594	103.9-105.5-107.6	86.8-92.6-117.3	0.121649	3.66775	-0.001	0.068723	ZY
Gly/Total	7	PZE-107057370	97.1-97.8-100.1	109.9-109.7-113.0	0.980053	9.57872	-0.0016	0.188109	ZY
Gly/Total	7	SYN21763	74.0-76.1-78.3	120.7-122.3-126.8	0.702906	3.81108	-0.0009	0.078919	BB
Gly/Total	7	PZE-107066469	81.6-83.9-85.9	121.0-123.6-125.4	0.981067	3.61781	-0.0011	0.078453	KB
Gly/Total	8	PZE-108017379	41.3-46.2-51.8	13.6-17.0-19.9	1.68336	4.5646	-0.0011	0.09888	KB
GT	1	PZE-101019536	27.2-33.7-35.0	9.4-11.4-12.4	2.66431	4.18675	-1.5246	0.090518	KB
GT	4	PZE-104032616	88.9-89.5-97.0	38.4-39.7-75.5	0.218555	4.21064	-1.6931	0.094189	ZY
GT	8	PZE-108020413	50.5-51.1-52.7	18.6-19.6-20.6	1.12461	3.86754	1.48	0.085603	KB
GT	8	PZE-108041587	52.7-58.6-59.1	20.8-67.9-73.9	0.1207	4.68404	1.601	0.101266	KB
GT	8	PZE-108064061	69.5-70.5-74.8	111.6-114.3-123.6	0.442428	3.35722	1.3823	0.074462	KB
GT/Total	3	PZE-103072628	106.0-107.9-109.8	93.1-119.6-123.4	0.125343	6.31487	0.0041	0.135373	ZY
GT/Total	3	PZE-103082243	114.4-116.3-117.6	132.7-136.3-140.6	0.403959	3.75679	0.0032	0.08371	ZY
GT/Total	6	PZE-106121450	122.6-123.8-124.3	162.9-163.6-163.8	1.90097	6.50814	-0.0078	0.144629	BB
GT/Total	7	PZE-107011683	51.1-54.9-61.9	6.3-8.2-9.7	3.16921	4.80999	0.0036	0.100563	ZY
His	3	SYN14789	138.7-139.8-143.2	207.0-208.6-210.3	1.38724	6.33225	-0.188	0.124657	BB
His	3	PZE-103161091	145.3-147.1-149.7	210.8-212.0-214.3	1.27323	4.50163	-0.1608	0.090956	BB
His	5	PZE-105128212	124.0-124.6-127.5	184.3-185.6-186.7	1.50057	3.34419	-0.1316	0.074013	KB
His/Total	1	PZE-101228519	345.8-346.2-346.5	278.0-278.5-278.5	1.50482	4.90988	-0.0009	0.106459	ZY
His/Total	1	SYN14771	347.6-353.7-356.3	279.1-281.9-285.1	1.44816	6.47557	-0.001	0.134997	ZY
His/Total	4	PZE-104143137	137.1-139.7-142.7	231.4-231.7-234.0	2.1764	3.33768	0.0009	0.074625	KB
His/Total	6	PZE-106040697	25.3-27.0-27.7	84.8-89.1-91.2	0.377307	4.70575	0.0011	0.110075	KB
His/Total	6	PZE-106125698	191.2-195.0-201.1	164.6-165.2-166.3	5.84174	3.8089	0.0007	0.074702	ZY
Ile	1	PZE-101019536	29.0-33.7-35.0	10.0-11.4-12.4	2.49388	5.4506	-0.2691	0.125942	KB
Ile	1	SYN5664	40.0-40.3-42.4	13.7-14.1-15.5	1.35672	5.42888	-0.2705	0.126169	KB
Ile	2	PUT-163a-76909091-3994	170.7-175.9-178.4	222.7-224.0-225.8	2.49035	3.6569	0.1991	0.07052	BB
Ile	3	PZE-103036305	84.4-87.6-92.3	23.7-29.8-43.9	0.391405	3.57438	0.1744	0.078802	ZY
Ile	3	SYN14789	134.6-139.8-140.9	204.4-208.6-208.8	1.44403	5.44843	-0.2573	0.107496	BB
Ile	3	PZE-103161091	145.3-147.1-148.0	210.8-212.0-212.6	1.55969	5.33116	-0.2548	0.105855	BB
Ile	5	PZE-105127386	192.5-192.6-194.2	184.3-184.4-184.4	11.6743	3.58513	0.1759	0.080223	ZY
Ile	8	PZE-108017379	40.9-46.2-52.7	12.8-17.0-20.6	1.5184	4.0608	0.2333	0.092549	KB
Ile	8	PZE-108025031	52.7-55.7-56.4	20.8-23.8-25.1	0.862011	3.04017	0.2045	0.071069	KB
Ile/ATT	1	SYN20037	27.5-38.0-38.6	9.8-13.5-13.7	2.86276	2.70358	-0.0046	0.03669	KB
Ile/ATT	1	PZE-101041088	71.5-76.4-78.6	25.9-27.8-29.0	2.30575	4.76873	0.0038	0.092977	ZY
Ile/ATT	1	SYN2052	347.6-352.8-355.5	279.1-281.6-284.5	1.46835	4.42345	0.0036	0.086797	ZY
Ile/ATT	2	PZE-102017964	7.0-18.7-19.4	4.3-8.3-9.0	2.63033	2.75353	0.0045	0.034234	KB
Ile/ATT	3	PZE-103113658	147.5-149.9-150.7	171.7-173.4-173.6	1.72683	3.72856	0.0032	0.07158	ZY
Ile/ATT	3	SYN19243	132.0-134.4-138.7	201.5-204.3-207.0	1.21915	4.97503	-0.0032	0.093417	BB
Ile/ATT	3	SYN28063	138.7-140.9-144.2	207.0-208.8-210.4	1.61621	4.42128	-0.003	0.084484	BB
Ile/ATT	6	PZE-106005744	14.7-16.3-23.1	6.5-7.0-16.1	0.873673	4.84039	-0.0038	0.094422	ZY
Ile/ATT	6	SYN4000	111.0-113.3-115.2	156.6-157.7-158.3	2.51941	2.73399	0.0083	0.072922	KB
Ile/ATT	6	SYN10787	159.9-162.1-163.5	158.1-158.5-158.7	6.03371	3.94354	-0.0033	0.070385	ZY
Ile/ATT	7	PZE-107061572	103.7-105.0-107.9	116.3-117.7-121.2	0.855643	3.86754	0.0033	0.074477	ZY
Ile/ATT	7	PZE-107067315	75.8-77.0-78.9	121.4-124.1-127.3	0.529996	5.72638	0.0035	0.110298	BB
Ile/ATT	7	PZE-107067432	114.6-114.9-116.5	124.1-124.2-125.9	1.11119	3.9544	0.0034	0.076158	ZY
Ile/ATT	8	PZE-108017379	38.5-46.2-51.8	12.8-17.0-19.9	1.88281	2.9924	0.005	0.040612	KB
Ile/ATT	8	SYN15118	54.5-56.1-56.5	22.6-24.0-25.1	0.806378	2.5038	0.0047	0.035366	KB
Ile/ATT	8	PZE-108066129	89.6-90.5-93.3	116.9-117.9-120.5	1.03118	3.65907	-0.0027	0.067213	BB
Ile/BCAA	7	PZE-107019073	75.1-75.9-76.7	15.8-17.3-19.4	0.442668	4.38219	-0.0015	0.090413	ZY
Ile/BCAA	8	PZE-108002634	8.6-12.1-14.5	2.5-2.8-3.2	9.20797	4.52552	-0.0015	0.093686	ZY
Ile/Total	1	SYN34585	139.1-142.1-145.2	205.6-209.2-213.2	0.804197	4.86862	-0.0003	0.098854	BB
Ile/Total	2	PZE-102074393	67.5-75.6-81.4	36.8-55.0-72.2	0.392119	2.27144	0.0018	0.057767	KB
Ile/Total	3	ZM013524-0806	89.3-90.4-91.9	35.8-41.2-43.9	0.322188	4.19544	0.0004	0.093312	ZY
Ile/Total	3	PZE-103161091	145.0-147.1-147.7	210.8-212.0-212.4	1.63106	4.82519	-0.0003	0.098733	BB
Ile/Total	3	SYN29936	153.7-155.5-157.2	215.9-216.3-217.4	2.32631	4.56895	-0.0003	0.092992	BB
Leu	1	PZE-101019536	29.3-33.7-35.0	10.0-11.4-12.4	2.36919	5.61346	-0.8864	0.117319	KB
Leu	3	PZE-103036305	86.1-87.6-91.2	28.6-29.8-43.1	0.352282	4.03692	0.9001	0.083158	ZY
Leu	4	SYN24105	86.6-88.6-88.9	34.9-37.1-37.3	0.930076	4.79479	-0.9654	0.09777	ZY
Leu	5	PZE-105127386	192.6-193.1-194.2	184.4-184.4-184.4	19.9317	3.58958	0.87	0.078461	ZY
Leu	5	SYN35847	199.1-202.8-206.1	186.8-188.8-189.8	2.35466	3.71987	0.8404	0.074879	ZY
Leu	7	PZE-107006973	33.5-37.1-41.9	4.2-4.9-5.0	11.6885	4.95983	0.9987	0.102633	ZY
Leu	7	PZE-107007784	41.9-45.0-50.5	5.0-5.1-6.2	6.81431	3.92834	0.8996	0.082988	ZY
Leu	7	PZE-107060141	76.5-78.2-80.5	112.8-115.7-120.2	0.537829	3.51357	0.7111	0.073421	KB
Leu	8	PZE-108018250	48.1-48.2-52.7	17.1-17.4-20.6	1.31535	4.45385	0.7897	0.093314	KB
Leu/AT	3	PZE-103037289	86.3-89.0-90.4	28.6-31.5-41.2	0.326215	4.09555	0.0055	0.083976	ZY
Leu/AT	7	PZE-107057370	95.8-97.4-100.8	107.5-109.7-115.0	0.663723	5.45494	0.0067	0.124979	ZY
Leu/AT	7	SYN4568	151.2-159.6-163.5	171.7-173.3-174.5	4.39591	3.64386	-0.0043	0.081116	KB
Leu/AT	8	SYN15118	53.9-56.1-56.5	20.8-24.0-25.1	0.605737	3.5722	0.0044	0.082465	KB
Leu/AT	8	PZE-108056460	61.5-64.2-67.1	94.3-101.4-106.8	0.449799	4.49077	0.0048	0.099135	KB
Leu/BCAA	3	PZE-103051733	100.4-100.9-101.7	57.1-57.4-60.6	0.372433	3.99566	0.0048	0.074673	ZY
Leu/BCAA	3	PZE-103076290	110.1-111.4-113.4	125.0-126.8-128.7	0.91186	4.99023	0.0053	0.091833	ZY
Leu/BCAA	3	PUT-163a-101384606-6	118.1-119.2-121.8	143.0-145.8-148.5	0.668392	3.99566	0.0048	0.074692	ZY
Leu/BCAA	4	SYN1597	85.1-89.2-90.9	32.2-38.6-42.9	0.543754	3.84582	-0.0046	0.069543	ZY
Leu/BCAA	7	PZE-107039675	87.5-87.8-88.3	48.0-77.1-83.9	0.0222925	5.16829	0.0058	0.108571	ZY
Leu/BCAA	7	PZE-107057370	97.1-97.8-100.3	109.9-109.7-113.0	1.04539	9.22693	0.0076	0.182031	ZY
Leu/BCAA	7	PZE-107137478	164.2-164.8-165.1	174.8-175.2-175.3	1.66761	3.34202	-0.0061	0.077992	KB
Leu/BCAA	8	PZE-108021577	48.1-52.7-56.5	17.1-20.6-25.1	1.04293	3.40282	0.0063	0.080956	KB
Leu/Total	3	PZE-103076290	110.4-111.4-114.4	125.7-126.8-132.2	0.623013	4.76222	0.0026	0.091085	ZY
Leu/Total	3	SYN20315	131.8-136.7-138.7	201.5-204.7-207.0	1.25554	5.95874	-0.0024	0.116041	BB
Leu/Total	3	PZE-103161091	145.9-147.1-149.7	211.4-212.0-214.3	1.31406	4.93377	-0.0022	0.092771	BB
Leu/Total	7	SYN15108	73.8-74.6-74.9	108.8-109.3-109.3	1.98361	3.57872	0.0021	0.077919	KB
Leu/Total	7	PZE-107057370	97.0-97.8-100.1	109.9-109.7-113.0	1.01272	6.72964	0.0031	0.130185	ZY
Leu/Total	7	SYN21763	70.8-76.1-78.3	102.7-122.3-126.8	0.310187	3.87622	0.0019	0.072492	BB
Leu/Total	7	PZE-107067197	82.7-84.4-87.9	122.7-123.9-127.3	1.13185	3.99131	0.0022	0.083177	KB
Leu/Total	8	PZE-108017647	44.6-46.7-47.0	16.0-17.1-17.1	2.23153	5.89359	0.0027	0.129381	KB
Leu/Total	8	SYN21180	56.5-58.1-60.1	25.1-37.2-83.9	0.0612395	4.37568	0.0023	0.09584	KB
Lys	3	PZE-103162678	144.7-148.9-151.0	210.7-213.2-214.9	1.51949	3.98697	-0.1252	0.07382	BB
Lys	6	SYN4000	110.4-113.6-115.8	156.5-157.7-158.7	2.49433	4.08686	-0.1704	0.096405	KB
Lys	6	SYN23744	119.0-119.7-124.6	160.7-161.1-162.2	3.76915	3.33985	-0.1559	0.080662	KB
Lys	7	PZE-107084096	140.2-142.4-146.9	135.6-139.4-142.4	0.97946	4.61021	-0.1175	0.108298	ZY
Lys/ATT	1	PUT-163a-4226354-2041	338.9-343.8-347.3	275.0-277.7-278.6	2.33611	4.09121	-0.004	0.085296	ZY
Lys/ATT	2	PZE-102080745	98.8-101.2-104.8	60.9-64.6-80.3	0.308863	3.59392	0.0033	0.066417	BB
Lys/ATT	3	SYN941	91.4-97.0-102.0	43.1-50.6-67.9	0.426626	3.83496	-0.0038	0.079824	ZY
Lys/ATT	7	PZE-107057370	96.3-97.8-100.3	109.2-109.7-113.0	1.04729	6.27579	-0.0049	0.135441	ZY
Lys/ATT	10	SYN14231	47.8-50.8-55.4	77.3-88.6-109.8	0.234067	3.924	-0.0036	0.07369	BB
Lys/Total	3	SYN941	95.3-97.0-100.9	49.9-50.6-57.4	0.743856	4.7557	-0.0009	0.089266	ZY
Lys/Total	7	PZE-107043481	58.5-61.6-63.6	41.4-85.7-85.7	0.115123	5.45928	-0.001	0.126565	BB
Lys/Total	7	PZE-107055495	70.4-71.6-72.9	103.9-107.4-107.9	0.617134	3.58089	-0.0012	0.078772	KB
Lys/Total	7	PZE-107060141	76.5-78.2-82.7	112.8-115.7-122.0	0.672471	3.78502	-0.0013	0.085357	KB
Lys/Total	7	SYN21763	75.8-76.1-77.0	121.4-122.3-124.1	0.437379	7.38111	-0.0011	0.148781	BB
Lys/Total	8	PZE-108017379	45.7-46.2-51.8	16.0-17.0-19.9	1.57817	4.58632	-0.0014	0.101818	KB
Lys/Total	8	SYN15118	51.8-56.1-57.1	19.9-24.0-26.1	0.848539	4.88165	-0.0015	0.113524	KB
Lys/Total	8	PZA02019.1	61.5-64.7-66.0	94.3-102.1-104.8	0.429858	3.4658	-0.0012	0.081062	KB
Met	2	PZE-102080745	99.2-101.2-104.8	60.9-64.6-80.3	0.289372	4.08903	-0.1943	0.088379	BB
Met	2	SYN1715	190.0-193.2-194.3	184.8-185.4-185.7	4.46105	3.7785	-0.1243	0.078755	ZY
Met	3	PZE-103099938	127.9-132.8-137.0	158.8-159.9-165.0	1.458	4.38002	-0.1299	0.089275	ZY
Met	4	SYN2317	102.2-104.0-107.3	175.3-177.2-178.5	1.59752	3.5266	-0.1919	0.084884	KB
Met	4	PZE-104138961	199.6-204.5-207.5	218.4-226.3-228.8	0.757666	4.15201	-0.128	0.086993	ZY
Met	8	PZE-108087230	78.6-87.2-95.5	131.2-145.0-152.8	0.782808	3.76113	0.1625	0.089465	KB
Met/ATT	1	ZM013506-0433	204.8-211.8-213.9	236.1-249.3-251.2	0.6039	4.37568	-0.0067	0.103306	KB
Met/ATT	2	PZE-102080745	100.4-101.2-101.5	64.4-64.6-67.9	0.310663	4.97286	-0.0083	0.106463	BB
Met/ATT	8	PZE-108087230	85.1-87.2-93.1	142.2-145.0-150.9	0.921742	3.32465	0.0059	0.076911	KB
Met/Total	1	ZM013506-0433	206.5-211.8-218.2	239.6-249.3-257.3	0.660454	3.02497	-0.0011	0.065152	KB
Met/Total	2	PZE-102080745	99.5-101.2-104.8	63.1-64.6-80.3	0.307642	5.01194	-0.0014	0.10864	BB
Met/Total	3	SYN37729	66.3-71.6-73.7	12.4-13.5-14.0	4.71397	4.63409	-0.0012	0.090885	ZY
Met/Total	3	PZE-103075963	110.4-111.1-113.1	125.7-126.1-127.9	1.27362	4.09338	-0.0011	0.079563	ZY
Met/Total	3	PUT-163a-101384606-6	117.6-119.7-121.2	140.6-145.8-148.1	0.483016	3.7785	-0.0011	0.075933	ZY
Met/Total	6	PZE-106006541	14.7-21.2-27.4	6.5-8.7-26.7	0.629328	3.5722	0.0011	0.084884	ZY
Met/Total	7	SYNGENTA3646	117.2-119.4-123.2	160.5-161.6-162.3	3.22393	3.4202	-0.0011	0.072887	BB
Phe	1	SYN12549	34.0-36.8-40.0	12.4-13.0-13.7	4.30997	4.09772	-0.292	0.085889	KB
Phe	2	SYN18300	170.7-174.0-178.4	222.7-223.3-225.8	2.49035	3.34636	0.3298	0.064018	BB
Phe	3	PZE-103036305	85.6-87.6-87.9	27.8-29.8-30.0	1.01114	3.62215	0.3131	0.072009	ZY
Phe	3	SYN14789	134.0-139.8-140.9	204.2-208.6-208.8	1.48944	4.73616	-0.4129	0.091854	BB
Phe	3	PZE-103161091	145.3-147.1-148.0	210.8-212.0-212.6	1.55969	5.12052	-0.4309	0.099027	BB
Phe	4	SYN24105	86.6-88.6-88.9	34.9-37.1-37.3	0.930076	6.28013	-0.4154	0.127964	ZY
Phe	7	PZE-107006973	33.9-37.1-41.9	4.2-4.9-5.0	11.1319	6.01086	0.4087	0.123041	ZY
Phe	7	PZE-107007784	41.9-44.9-46.9	5.0-5.1-5.5	8.94325	5.19218	0.384	0.108891	ZY
Phe	8	PZE-108053436	61.5-62.2-63.0	94.3-95.1-97.8	0.431672	6.0304	0.3583	0.128222	KB
Phe	8	PZE-108065067	69.5-71.1-71.7	111.6-116.3-118.4	0.324891	5.75244	0.3484	0.120647	KB
Phe	8	PZE-108074750	76.8-78.0-81.0	128.1-130.2-131.7	1.18082	4.08903	0.2998	0.089176	KB
Phe/PT	7	PZE-107082484	131.6-134.1-138.9	134.1-137.5-135.5	5.10934	5.557	0.01	0.113466	ZY
Phe/Total	4	SYN26458	30.4-31.0-33.5	6.4-6.6-7.0	5.44835	3.86102	-0.0006	0.082812	BB
Phe/Total	4	PZE-104028577	79.8-86.3-87.2	26.4-34.7-35.1	0.851175	3.88274	-0.0011	0.071313	ZY
Phe/Total	7	SYN37867	55.4-61.5-67.3	17.5-28.8-87.5	0.16992	5.21607	0.0014	0.117294	KB
Phe/Total	7	PZE-107055217	89.1-92.1-96.0	86.8-107.0-109.2	0.308713	10.1107	0.0019	0.214982	ZY
Phe/Total	7	PZE-107055495	68.6-71.6-72.3	98.9-107.4-107.8	0.411576	5.49403	0.0013	0.122719	KB
Phe/Total	7	PZE-107057370	96.9-97.8-100.2	109.9-109.7-113.0	1.07806	11.1466	0.002	0.233205	ZY
Phe/Total	7	PZE-107115307	125.2-128.9-131.2	161.9-163.0-164.2	2.66365	3.72204	-0.0011	0.084669	KB
Phe/Total	8	PZE-108082592	125.1-128.6-129.9	132.9-139.3-139.9	0.682532	4.11944	0.0012	0.076762	ZY
Phe/Total	8	PZE-108087760	133.9-136.8-141.4	143.4-145.3-146.6	2.35748	4.37351	0.0013	0.081161	ZY
Pro	1	PZA-000175002	38.1-41.8-44.7	7.5-8.6-9.0	4.33468	3.97177	0.4293	0.087985	ZY
Pro	1	SYN12549	35.0-36.8-40.0	12.4-13.0-13.7	3.61868	5.81976	-0.4242	0.122897	KB
Pro	3	SYN31155	144.4-147.6-148.0	210.5-212.4-212.6	1.76158	3.90011	-0.5702	0.080241	BB
Pro	5	PZA01265.1	225.7-227.3-229.4	201.9-202.0-202.5	5.61523	4.19327	0.4844	0.106167	ZY
Pro	5	PZE-105152303	234.2-235.7-237.8	203.4-203.4-204.4	3.65524	5.39414	0.5572	0.131123	ZY
Pro	8	PZE-108009117	31.5-33.1-34.8	8.3-9.0-10.1	1.83421	3.95223	0.3577	0.087072	KB
Pro	8	PZE-108013757	37.9-41.0-42.1	12.8-13.6-14.7	2.20204	7.24647	0.465	0.146847	KB
Pro	8	PZE-108020413	50.6-51.1-52.3	18.9-19.6-20.6	1.01648	4.17372	0.3672	0.091191	KB
Pro	10	PZE-110041766	54.3-58.5-61.2	22.9-79.9-84.5	0.111979	4.09555	0.3448	0.078602	KB
Pro	10	PZE-110048719	64.1-64.4-70.0	90.4-91.4-117.7	0.216064	3.88925	0.3375	0.076511	KB
Pro/GT	2	PZE-102032009	60.0-62.6-66.5	14.2-14.9-16.0	3.68691	3.47231	0.0049	0.076359	ZY
Pro/GT	2	ZM013576-0480	146.5-148.3-150.3	204.9-206.4-209.1	0.904651	3.4506	-0.0032	0.075086	KB
Pro/GT	3	PZE-103029568	79.9-81.1-84.9	21.4-22.3-23.8	2.04649	4.74267	-0.0053	0.109396	ZY
Pro/GT	3	PZE-103041439	89.6-90.1-92.4	37.4-37.8-43.9	0.430303	5.42671	-0.0057	0.122399	ZY
Pro/GT	3	PZE-103048786	95.0-99.2-99.8	49.0-52.3-54.1	0.934387	4.89251	-0.0055	0.111671	ZY
Pro/GT	4	PZE-104009983	30.5-33.8-36.5	6.4-7.0-10.2	1.60314	4.14549	0.0042	0.092814	BB
Pro/GT	6	PZE-106006541	13.6-19.7-29.3	6.5-8.7-36.1	0.531102	5.11835	0.0057	0.122295	ZY
Pro/GT	7	PZE-107119112	131.2-136.0-137.2	164.2-165.4-165.5	4.50633	3.35288	-0.0032	0.077751	KB
Pro/GT	7	PZB00597.1	141.5-142.1-143.9	167.0-167.2-168.0	2.53088	4.42997	-0.0037	0.101021	KB
Pro/Total	6	PZE-106020490	17.4-23.2-27.4	8.0-16.1-26.7	0.535321	5.12052	0.0027	0.145588	ZY
Pro/Total	6	PZE-106011390	27.4-29.0-31.1	27.1-30.3-40.4	0.279361	4.60804	0.0025	0.120059	ZY
Pro/Total	7	PZE-107097554	100.3-104.4-109.4	149.9-152.8-156.7	1.34727	4.82302	0.0009	0.099097	BB
PT	1	PZE-101018729	28.6-33.2-34.0	10.0-10.9-11.5	3.52532	4.59718	-0.5488	0.099957	KB
PT	1	SYN5664	40.0-40.3-42.4	13.7-14.1-15.5	1.35672	4.21064	-0.5237	0.090774	KB
PT	3	SYN14789	134.0-139.8-140.9	204.2-208.6-208.8	1.48944	4.7253	-0.7866	0.09254	BB
PT	3	PZE-103161091	145.3-147.1-148.0	210.8-212.0-212.6	1.55969	4.68404	-0.7872	0.092659	BB
PT	4	SYN24105	86.6-88.6-88.9	34.9-37.1-37.3	0.930076	6.01954	-0.6216	0.124875	ZY
PT	7	PZE-107006973	33.6-37.1-41.9	4.2-4.9-5.0	11.5494	5.62215	0.6025	0.116531	ZY
PT	7	PZE-107007784	41.9-44.9-46.7	5.0-5.1-5.5	8.58552	4.95765	0.5716	0.105171	ZY
PT	8	PZE-108065067	69.5-71.1-73.5	111.6-116.3-121.9	0.389383	4.93811	0.564	0.105565	KB
PT	8	PZE-108074750	76.5-78.0-80.0	125.3-130.2-131.4	0.578265	5.04886	0.5806	0.109014	KB
PT/Total	1	SYN27285	349.4-351.1-353.2	279.6-280.2-281.6	1.81899	5.60478	-0.0025	0.108207	ZY
PT/Total	1	PZE-101237701	357.1-360.2-361.5	285.1-285.5-286.2	3.98097	3.62432	-0.0021	0.071818	ZY
PT/Total	3	PZE-103048786	99.0-99.5-100.9	52.2-52.3-57.4	0.369358	4.24756	-0.0022	0.082505	ZY
PT/Total	3	PZE-103074268	105.5-109.5-110.4	93.1-122.7-125.5	0.151263	4.69707	-0.0022	0.089057	ZY
PT/Total	7	PZE-107051964	89.3-90.9-92.4	89.1-101.9-107.4	0.169408	5.9544	-0.0025	0.117308	ZY
PT/Total	7	PZE-107057370	96.0-97.8-100.3	109.2-109.7-113.0	1.12584	6.60804	-0.0026	0.128883	ZY
PT/Total	8	PZE-108046118	53.9-59.5-61.5	20.8-76.0-91.4	0.10766	2.88165	0.0016	0.04912	KB
Ser	1	SYN24633	72.1-76.9-78.6	26.7-27.9-29.0	2.86526	3.48317	0.1901	0.073467	ZY
Ser	3	SYN20315	135.9-136.2-138.7	204.7-204.7-207.0	1.2207	3.83713	-0.3317	0.081884	BB
Ser	4	PZE-104032616	88.9-89.5-91.2	38.4-39.7-43.7	0.441724	4.5038	-0.2112	0.096501	ZY
Ser	7	PZE-107006973	33.0-37.1-41.9	4.2-4.9-5.0	11.1827	4.16721	0.2043	0.089115	ZY
Ser	8	PZA02019.1	63.0-65.0-67.1	97.8-102.1-106.8	0.456817	3.2595	0.2007	0.073443	KB
Ser	8	PZE-108082808	125.0-129.4-129.9	132.9-139.6-139.9	0.696751	3.77633	0.1927	0.0801	ZY
Ser	8	PZE-108087760	133.3-136.8-141.3	142.0-145.3-146.6	1.75786	3.68947	0.1913	0.078286	ZY
Ser/ST	2	PZA03423.2	0.0-0.0-8.6	2.0-1.9-4.7	3.24201	3.57438	0.0101	0.085642	KB
Ser/ST	3	PZE-103059068	100.9-102.8-105.0	58.9-81.7-92.5	0.121827	5.73073	0.0105	0.119327	ZY
Ser/ST	3	PZE-103074268	105.0-109.3-110.4	92.5-122.7-125.5	0.163913	6.59718	0.011	0.131544	ZY
Ser/ST	3	PZE-103082243	114.4-116.3-118.1	132.7-136.3-141.3	0.4306	4.65798	0.0094	0.095328	ZY
Ser/ST	3	SYN19243	131.3-134.4-135.2	199.6-204.3-204.7	0.773681	4.76004	-0.0087	0.095734	BB
Ser/ST	7	PZE-107013114	41.5-45.3-50.5	8.8-9.4-12.2	2.66573	3.41368	0.01	0.083977	KB
Ser/ST	7	PZE-107057370	96.4-97.8-100.3	109.2-109.7-113.0	1.02111	7.14441	0.0119	0.154899	ZY
Ser/Total	1	PZE-101231300	349.0-350.3-353.7	279.6-280.2-281.9	2.01447	4.90988	-0.0005	0.113587	ZY
Ser/Total	1	SYN37172	227.9-228.3-231.9	290.3-290.9-293.3	1.3241	3.89142	-0.0009	0.091895	BB
Ser/Total	6	SYN6717	81.6-85.8-88.8	111.3-115.0-117.8	1.10136	3.83496	0.0004	0.086833	ZY
ST	1	PZE-101229195	204.8-209.4-210.9	274.4-278.9-279.6	1.18351	3.88708	-0.4813	0.079598	BB
ST	8	PZE-108053436	62.0-62.2-63.0	94.3-95.1-97.8	0.287781	3.40065	0.3688	0.079485	KB
ST	8	PZA03638.2	69.8-72.3-74.1	115.3-119.8-122.8	0.576501	3.557	0.377	0.082002	KB
ST	8	PZE-108074750	76.8-78.0-82.0	128.1-130.2-136.4	0.628003	3.95657	0.4031	0.09104	KB
ST/Total	1	SYN2052	346.5-353.2-355.8	278.5-281.6-285.1	1.4058	4.75353	0.0015	0.093217	ZY
ST/Total	3	PZE-103048786	60.9-68.1-69.3	24.9-52.3-79.6	0.153415	3.86102	-0.0016	0.081374	BB
ST/Total	4	SYN36769	19.0-23.6-24.7	4.5-4.9-5.0	10.6624	3.94137	-0.0016	0.083171	BB
ST/Total	7	SYN39338	62.8-65.5-66.6	9.7-9.7-10.2	8.37449	6.01086	0.0018	0.136829	ZY
ST/Total	7	PZE-107017571	72.8-75.1-77.7	13.8-15.2-22.0	0.599853	10.0261	0.0022	0.214374	ZY
ST/Total	7	PZE-107066469	82.7-83.4-85.9	122.7-123.6-125.4	1.18496	4.69055	-0.0016	0.106368	KB
Thr	3	SYN14789	134.2-139.8-145.3	204.2-208.6-210.8	1.66473	4.91205	-0.1698	0.094939	BB
Thr	3	PZE-103161091	145.3-147.1-149.7	210.8-212.0-214.3	1.27323	4.51683	-0.1638	0.08812	BB
Thr	6	SYN33234	32.5-35.1-38.6	60.1-83.0-88.6	0.214469	3.91748	-0.1434	0.08458	ZY
Thr	10	SYN27343	61.1-62.6-64.1	84.2-87.1-88.4	0.719393	4.41477	0.1605	0.103425	KB
Thr/ATT	1	SYN2841	243.2-245.2-247.8	279.7-280.6-281.2	3.09659	3.6873	-0.0038	0.095707	KB
Thr/ATT	2	PZE-102051452	99.6-100.1-103.1	28.6-29.0-30.3	2.16972	6.28665	-0.003	0.111302	ZY
Thr/ATT	2	PZE-102053978	103.9-106.0-108.5	30.9-31.6-33.5	1.74954	3.60478	-0.0023	0.066537	ZY
Thr/ATT	7	PUT-163a-94475607-4877	237.2-242.6-248.9	171.5-172.6-173.3	6.48837	3.83496	-0.0024	0.067555	ZY
Thr/ATT	10	PUT-163a-28986412-1715	98.5-99.4-104.2	142.8-143.1-144.1	4.2281	3.73507	-0.002	0.087548	BB
Thr/Total	1	SYN20037	34.1-38.0-38.6	12.4-13.5-13.7	3.37012	3.68078	0.0006	0.076084	KB
Thr/Total	2	SYN6180	0.0-0.0-0.8	1.3-1.3-1.5	3.46829	4.83605	-0.0005	0.108555	ZY
Thr/Total	2	PZB02366.2	4.0-6.4-7.9	2.1-2.5-3.0	4.32569	4.12595	-0.0004	0.093591	ZY
Thr/Total	2	PUT-163a-60400663-3031	12.2-12.5-15.0	3.4-3.5-4.0	4.95803	3.63952	-0.0004	0.083238	ZY
Thr/Total	2	SYN5469	165.1-167.2-169.1	218.1-219.8-220.4	1.7272	3.20738	-0.0004	0.068164	BB
Thr/Total	7	PZE-107031861	58.4-61.1-63.6	41.4-41.5-85.7	0.117381	3.43757	-0.0004	0.081722	BB
Thr/Total	8	PZE-108018250	47.9-48.7-51.8	17.1-17.4-19.9	1.39797	4.01303	-0.0008	0.095568	KB
Thr/Total	8	SYN21180	56.5-58.1-59.1	25.1-37.2-73.9	0.0533572	7.38111	-0.0011	0.161271	KB
Total	1	PZE-101019536	28.4-33.7-35.0	10.0-11.4-12.4	2.74327	4.70141	-4.6381	0.101942	KB
Total	1	SYN5664	38.6-40.3-42.4	13.7-14.1-15.5	2.08262	4.0456	-4.3229	0.088586	KB
Total	3	SYN14789	133.6-139.8-140.9	202.8-208.6-208.8	1.22587	4.09338	-7.129	0.078785	BB
Total	3	PZE-103161091	144.4-147.1-148.0	210.5-212.0-212.6	1.76158	4.38436	-7.4056	0.084449	BB
Total	4	SYN24105	86.6-88.6-88.9	34.9-37.1-37.3	0.930076	6.21933	-6.1859	0.139145	ZY
Total	5	PZE-105127386	189.0-192.6-194.2	183.5-184.4-184.4	5.48572	3.93703	4.8669	0.086164	ZY
Total	8	PZE-108017379	42.4-46.2-50.0	14.7-17.0-18.5	2.02699	6.82736	5.7759	0.151709	KB
Total	8	PZE-108026852	52.7-57.0-58.7	20.8-26.1-73.9	0.113156	3.95657	4.3862	0.09105	KB
Tyr	1	PZE-101017380	25.5-27.5-28.4	9.4-9.8-10.0	5.55878	3.60912	-0.2416	0.084725	KB
Tyr	1	PZE-101019536	29.3-33.7-35.0	10.0-11.4-12.4	2.36919	5.31379	-0.2839	0.119828	KB
Tyr	1	SYN5664	40.0-40.3-44.2	13.7-14.1-16.1	1.81182	3.59609	-0.2356	0.083209	KB
Tyr	3	PZE-103157194	140.9-142.5-145.9	208.8-209.1-211.1	2.15901	4.97286	-0.3986	0.099843	BB
Tyr	4	SYN1597	88.9-89.2-92.0	38.4-38.6-44.5	0.511106	3.55483	-0.1868	0.080494	ZY
Tyr	5	PZE-105152303	234.2-235.2-240.5	203.4-203.4-204.8	4.65036	4.43431	0.2425	0.102214	ZY
Tyr	8	PZE-108017647	38.8-46.7-52.7	12.8-17.1-20.6	1.78863	3.76764	0.2388	0.084343	KB
Tyr	8	PZE-108026852	52.7-57.0-60.0	20.8-26.1-83.9	0.115723	3.71335	0.2343	0.082226	KB
Tyr/PT	7	PZE-107082484	131.6-134.1-138.9	134.1-137.5-135.5	5.10934	5.557	-0.01	0.113466	ZY
Tyr/Total	1	ZM013506-0433	205.0-211.8-219.0	237.1-249.3-258.0	0.669594	2.93594	-0.0011	0.057129	KB
Tyr/Total	5	SYN22674	22.6-23.4-28.0	3.1-3.1-3.7	8.07162	3.93703	0.0009	0.101081	ZY
Tyr/Total	8	PZE-108087230	85.1-87.2-95.1	142.2-145.0-152.8	0.948659	2.87731	0.0012	0.056238	KB
Val	1	PZE-101018729	26.7-33.2-35.0	9.4-10.9-12.4	2.8351	4.18675	-0.2152	0.09703	KB
Val	2	PZE-102179558	169.7-169.8-170.5	222.2-222.4-222.6	1.81872	6.34093	0.4444	0.13969	BB
Val	8	PZE-108016329	37.8-44.4-45.8	12.8-16.0-16.4	2.20417	3.64604	0.1995	0.082537	KB
Val	10	PZE-110008028	36.8-40.7-45.7	4.7-6.1-6.5	5.05602	4	0.2289	0.091479	ZY
Val/AT	3	ZM013524-0806	89.3-90.4-91.4	35.8-41.2-43.1	0.287845	6.27796	-0.0042	0.122571	ZY
Val/AT	3	SYN941	95.3-97.0-100.5	49.9-50.6-57.4	0.690724	6.11292	-0.0041	0.120598	ZY
Val/AT	3	PZE-103157194	135.2-141.9-145.0	204.7-209.1-210.7	1.6106	3.45277	0.0029	0.074143	BB
Val/AT	4	SYNGENTA16502	30.4-32.3-33.6	6.4-6.9-7.0	5.6241	3.6569	0.003	0.079522	BB
Val/AT	7	PZE-107057370	96.0-97.8-100.3	109.2-109.7-113.0	1.12584	5.88274	-0.004	0.113919	ZY
Val/AT	7	SYN32824	148.9-158.2-164.2	170.8-173.0-174.7	3.89777	5.13355	0.0034	0.105916	KB
Val/AT	8	PZE-108018250	48.1-48.2-50.6	17.1-17.4-18.9	1.37006	4.02389	-0.003	0.08284	KB
Val/AT	8	PZE-108022581	50.6-53.7-54.5	18.9-21.4-22.2	1.16294	4.46471	-0.0032	0.092706	KB
Val/AT	8	PZE-108044276	57.6-59.1-61.5	26.9-73.9-91.4	0.0604046	4.67752	-0.0033	0.098124	KB
Val/AT	8	PZE-108056460	61.5-64.2-66.1	94.3-101.4-104.8	0.439411	3.66341	-0.003	0.077388	KB
Val/BCAA	1	SYN2052	346.5-352.8-357.1	278.5-281.6-285.1	1.60231	3.77633	-0.0043	0.075032	ZY
Val/BCAA	3	SYN8696	101.5-102.0-103.9	60.5-67.9-86.8	0.091211	4.91639	-0.005	0.101381	ZY
Val/BCAA	3	PZE-103076290	110.4-111.4-113.4	125.7-126.8-128.7	1.02261	6.05212	-0.0055	0.122663	ZY
Val/BCAA	3	PUT-163a-101384606-6	118.1-119.2-121.8	143.0-145.8-148.5	0.668392	4.98371	-0.005	0.102753	ZY
Val/BCAA	4	SYN36769	18.3-23.6-30.4	3.9-4.9-6.4	4.75155	3.3355	0.0072	0.071592	BB
Val/BCAA	7	PZE-107057370	96.0-97.4-103.4	109.2-109.7-117.4	0.901182	5.76113	-0.0054	0.118732	ZY
Val/BCAA	7	SYN4568	151.2-159.6-164.2	171.7-173.3-174.7	4.32126	4.00869	0.0036	0.08363	KB
Val/BCAA	7	PZE-107137478	164.2-164.8-165.1	174.8-175.2-175.3	1.66761	4.04777	0.0036	0.08304	KB
Val/BCAA	8	PZE-108044276	56.5-59.1-61.5	25.1-73.9-91.4	0.0754184	5.69164	-0.0042	0.118115	KB
Val/BCAA	8	PZE-108056460	61.5-64.2-67.1	94.3-101.4-106.8	0.449799	5.26384	-0.0041	0.109897	KB
Val/Total	3	PZE-103076290	108.8-111.4-113.4	122.1-126.8-128.7	0.696493	4.36048	-0.0008	0.100572	ZY
Val/Total	3	PZE-103087535	114.7-118.9-121.5	134.8-145.4-148.5	0.493781	4.89251	-0.0008	0.111839	ZY
Val/Total	4	SYN9597	23.1-30.4-36.6	4.6-6.4-9.7	2.6685	4.36048	0.0008	0.113225	ZY
Val/Total	4	PZE-104011070	28.4-29.8-32.2	7.2-9.7-10.2	1.26283	3.59392	0.0006	0.074729	KB
Val/Total	4	PZE-104013651	34.4-36.6-43.0	11.1-11.9-14.4	2.60382	3.53963	0.0006	0.074206	KB
Val/Total	7	PZE-107059567	100.3-101.4-105.3	113.0-115.0-118.0	0.999022	3.97828	-0.0007	0.089154	ZY
Val/Total	7	SYN4568	150.6-159.1-164.2	171.7-173.3-174.7	4.52071	3.91748	0.0006	0.081582	KB
Val/Total	8	PZE-108022581	49.9-53.7-55.7	18.2-21.4-23.8	1.04172	4.20413	-0.0006	0.088319	KB
Val/Total	8	PZE-108060017	65.8-67.9-69.5	104.5-107.0-111.0	0.566957	4.2823	-0.0006	0.089098	KB
aRepresents the left , peak and right border of the confidence interval ( 2 LOD drop from the peak)
bThe number in the middle represents physical position of the peak marker referring to version 5b.60 of the maize reference sequence, flanked by the left and right markers of the confidential interval of the QTL, respectively.
cLOD value of the corresponding QTL.
dAdditive effect
eThe phenotypic variation explained by the corresponding QTL.
fBB, KB and ZY correspond to linkage population B73/By804, Kui3/B77 and Zong3/Yu87-1 RIL populations, respectively.

## Sheet: Table S5
GO term	Ontology	Description	Number in input list	Number in BG/Ref	p-value	FDR
GO:0009987	P	cellular process	1756	12319	6.6e-24	2.1e-20
GO:0046907	P	intracellular transport	129	408	2.1e-19	3.4e-16
GO:0051649	P	establishment of localization in cell	141	506	4e-17	4.2e-14
GO:0051641	P	cellular localization	142	521	1.4e-16	1.1e-13
GO:0006886	P	intracellular protein transport	109	349	2.7e-16	1.7e-13
GO:0034613	P	cellular protein localization	109	354	6.1e-16	2.8e-13
GO:0070727	P	cellular macromolecule localization	109	354	6.1e-16	2.8e-13
GO:0030163	P	protein catabolic process	77	202	1.5e-15	5.9e-13
GO:0044267	P	cellular protein metabolic process	610	3804	1.4e-13	4.8e-11
GO:0045184	P	establishment of protein localization	129	528	2.8e-12	7.6e-10
GO:0016192	P	vesicle-mediated transport	79	252	2.9e-12	7.6e-10
GO:0015031	P	protein transport	129	528	2.8e-12	7.6e-10
GO:0009057	P	macromolecule catabolic process	119	474	4.4e-12	1.1e-09
GO:0008104	P	protein localization	130	543	7.4e-12	1.7e-09
GO:0019538	P	protein metabolic process	721	4759	1.3e-11	2.7e-09
GO:0033036	P	macromolecule localization	141	615	1.4e-11	2.7e-09
GO:0044257	P	cellular protein catabolic process	60	168	1.7e-11	3e-09
GO:0051603	P	proteolysis involved in cellular protein catabolic process	60	168	1.7e-11	3e-09
GO:0044237	P	cellular metabolic process	1331	9649	3.4e-11	5.7e-09
GO:0006396	P	RNA processing	84	297	4.9e-11	7.9e-09
GO:0043632	P	modification-dependent macromolecule catabolic process	52	143	2.2e-10	3e-08
GO:0006511	P	ubiquitin-dependent protein catabolic process	52	143	2.2e-10	3e-08
GO:0019941	P	modification-dependent protein catabolic process	52	143	2.2e-10	3e-08
GO:0044238	P	primary metabolic process	1429	10593	1.2e-09	1.6e-07
GO:0044265	P	cellular macromolecule catabolic process	95	386	1.5e-09	1.9e-07
GO:0044260	P	cellular macromolecule metabolic process	1050	7540	4e-09	4.9e-07
GO:0051716	P	cellular response to stimulus	59	204	1.8e-08	2.1e-06
GO:0006281	P	DNA repair	55	188	3.9e-08	4.5e-06
GO:0033554	P	cellular response to stress	56	195	5e-08	5.5e-06
GO:0006974	P	response to DNA damage stimulus	55	190	5.3e-08	5.6e-06
GO:0043170	P	macromolecule metabolic process	1161	8547	5.7e-08	5.9e-06
GO:0009056	P	catabolic process	131	649	6.1e-08	6e-06
GO:0044248	P	cellular catabolic process	106	496	1e-07	9.9e-06
GO:0034660	P	ncRNA metabolic process	63	241	1.4e-07	1.3e-05
GO:0006399	P	tRNA metabolic process	52	203	2.7e-06	0.00024
GO:0016568	P	chromatin modification	21	46	3.2e-06	0.00028
GO:0023051	P	regulation of signaling process	31	93	4e-06	0.00032
GO:0009966	P	regulation of signal transduction	31	93	4e-06	0.00032
GO:0010646	P	regulation of cell communication	31	93	4e-06	0.00032
GO:0023046	P	signaling process	96	480	4.7e-06	0.00037
GO:0023060	P	signal transmission	96	480	4.7e-06	0.00037
GO:0046578	P	regulation of Ras protein signal transduction	29	85	5.5e-06	0.0004
GO:0051056	P	regulation of small GTPase mediated signal transduction	29	85	5.5e-06	0.0004
GO:0007265	P	Ras protein signal transduction	29	85	5.5e-06	0.0004
GO:0044281	P	small molecule metabolic process	280	1792	7.9e-06	0.00055
GO:0043412	P	macromolecule modification	324	2129	1e-05	0.00072
GO:0016071	P	mRNA metabolic process	19	43	1.3e-05	0.0009
GO:0007165	P	signal transduction	85	429	2.2e-05	0.0014
GO:0009165	P	nucleotide biosynthetic process	67	314	2.2e-05	0.0015
GO:0006996	P	organelle organization	86	440	3e-05	0.0019
GO:0055086	P	nucleobase, nucleoside and nucleotide metabolic process	84	429	3.5e-05	0.0022
GO:0006754	P	ATP biosynthetic process	51	221	3.7e-05	0.0023
GO:0006163	P	purine nucleotide metabolic process	61	284	4.3e-05	0.0026
GO:0006418	P	tRNA aminoacylation for protein translation	37	141	4.5e-05	0.0027
GO:0006753	P	nucleoside phosphate metabolic process	78	394	4.7e-05	0.0027
GO:0009117	P	nucleotide metabolic process	78	394	4.7e-05	0.0027
GO:0006164	P	purine nucleotide biosynthetic process	59	273	4.9e-05	0.0027
GO:0042026	P	protein refolding	16	36	5.9e-05	0.0033
GO:0043038	P	amino acid activation	37	144	6.6e-05	0.0034
GO:0043039	P	tRNA aminoacylation	37	144	6.6e-05	0.0034
GO:0007154	P	cell communication	40	161	6.4e-05	0.0034
GO:0046034	P	ATP metabolic process	51	227	6.7e-05	0.0034
GO:0006397	P	mRNA processing	17	41	7e-05	0.0035
GO:0006464	P	protein modification process	306	2059	8.8e-05	0.0042
GO:0016569	P	covalent chromatin modification	13	25	8.6e-05	0.0042
GO:0016570	P	histone modification	13	25	8.6e-05	0.0042
GO:0009152	P	purine ribonucleotide biosynthetic process	57	267	8.7e-05	0.0042
GO:0007242	P	intracellular signaling cascade	56	264	0.00012	0.0054
GO:0032313	P	regulation of Rab GTPase activity	15	35	0.00014	0.0059
GO:0032483	P	regulation of Rab protein signal transduction	15	35	0.00014	0.0059
GO:0009142	P	nucleoside triphosphate biosynthetic process	52	241	0.00014	0.0059
GO:0009145	P	purine nucleoside triphosphate biosynthetic process	52	241	0.00014	0.0059
GO:0009206	P	purine ribonucleoside triphosphate biosynthetic process	52	241	0.00014	0.0059
GO:0009201	P	ribonucleoside triphosphate biosynthetic process	52	241	0.00014	0.0059
GO:0032482	P	Rab protein signal transduction	15	35	0.00014	0.0059
GO:0009260	P	ribonucleotide biosynthetic process	57	273	0.00014	0.0059
GO:0009150	P	purine ribonucleotide metabolic process	57	273	0.00014	0.0059
GO:0006520	P	cellular amino acid metabolic process	96	538	0.00021	0.0084
GO:0009199	P	ribonucleoside triphosphate metabolic process	52	247	0.00023	0.0091
GO:0009259	P	ribonucleotide metabolic process	57	279	0.00023	0.0091
GO:0009144	P	purine nucleoside triphosphate metabolic process	52	247	0.00023	0.0091
GO:0009205	P	purine ribonucleoside triphosphate metabolic process	52	247	0.00023	0.0091
GO:0009141	P	nucleoside triphosphate metabolic process	52	248	0.00025	0.0096
GO:0034470	P	ncRNA processing	27	99	0.00027	0.01
GO:0032318	P	regulation of Ras GTPase activity	23	78	0.0003	0.011
GO:0044262	P	cellular carbohydrate metabolic process	106	617	0.00034	0.013
GO:0007264	P	small GTPase mediated signal transduction	52	252	0.00035	0.013
GO:0051336	P	regulation of hydrolase activity	27	102	0.00041	0.014
GO:0051234	P	establishment of localization	363	2553	0.0004	0.014
GO:0006810	P	transport	363	2553	0.0004	0.014
GO:0043087	P	regulation of GTPase activity	27	102	0.00041	0.014
GO:0044106	P	cellular amine metabolic process	99	571	0.0004	0.014
GO:0007017	P	microtubule-based process	46	217	0.00045	0.015
GO:0006412	P	translation	187	1213	0.00046	0.016
GO:0051179	P	localization	365	2585	0.0006	0.02
GO:0006352	P	transcription initiation	28	112	0.00069	0.023
GO:0046483	P	heterocycle metabolic process	93	540	0.00071	0.023
GO:0009894	P	regulation of catabolic process	6	6	0.00073	0.023
GO:0042254	P	ribosome biogenesis	20	68	0.00074	0.023
GO:0042176	P	regulation of protein catabolic process	6	6	0.00073	0.023
GO:0015914	P	phospholipid transport	7	9	0.00071	0.023
GO:0006259	P	DNA metabolic process	106	632	0.00071	0.023
GO:0022613	P	ribonucleoprotein complex biogenesis	20	68	0.00074	0.023
GO:0008652	P	cellular amino acid biosynthetic process	41	192	0.00079	0.024
GO:0007018	P	microtubule-based movement	37	168	0.00085	0.026
GO:0034641	P	cellular nitrogen compound metabolic process	118	728	0.0011	0.033
GO:0007010	P	cytoskeleton organization	24	93	0.0011	0.033
GO:0006289	P	nucleotide-excision repair	11	27	0.0015	0.043
GO:0051273	P	beta-glucan metabolic process	7	11	0.0016	0.046
GO:0051274	P	beta-glucan biosynthetic process	7	11	0.0016	0.046
GO:0048731	P	system development	10	23	0.0016	0.046
GO:0006075	P	1,3-beta-glucan biosynthetic process	7	11	0.0016	0.046
GO:0006074	P	1,3-beta-glucan metabolic process	7	11	0.0016	0.046
GO:0022406	P	membrane docking	9	19	0.0017	0.048
GO:0048278	P	vesicle docking	9	19	0.0017	0.048
GO:0017111	F	nucleoside-triphosphatase activity	383	1247	5e-54	1.2e-50
GO:0016817	F	hydrolase activity, acting on acid anhydrides	396	1339	1.8e-52	1.4e-49
GO:0016462	F	pyrophosphatase activity	390	1306	1.6e-52	1.4e-49
GO:0016818	F	hydrolase activity, acting on acid anhydrides, in phosphorus-containing anhydrides	393	1332	7.6e-52	4.4e-49
GO:0000166	F	nucleotide binding	834	4305	3.7e-43	1.7e-40
GO:0032555	F	purine ribonucleotide binding	766	3871	6.6e-42	2.2e-39
GO:0032553	F	ribonucleotide binding	766	3871	6.6e-42	2.2e-39
GO:0017076	F	purine nucleotide binding	789	4087	6.1e-40	1.8e-37
GO:0032559	F	adenyl ribonucleotide binding	689	3478	3e-37	7.6e-35
GO:0005524	F	ATP binding	688	3474	3.7e-37	8.6e-35
GO:0001882	F	nucleoside binding	710	3680	2.7e-35	5.7e-33
GO:0001883	F	purine nucleoside binding	709	3679	4.2e-35	7.5e-33
GO:0030554	F	adenyl nucleotide binding	709	3679	4.2e-35	7.5e-33
GO:0016887	F	ATPase activity	180	568	1e-26	1.7e-24
GO:0004386	F	helicase activity	97	214	2e-23	3.2e-21
GO:0016787	F	hydrolase activity	694	4080	6.8e-21	9.8e-19
GO:0042623	F	ATPase activity, coupled	132	424	2.4e-19	3.2e-17
GO:0008026	F	ATP-dependent helicase activity	56	133	4.3e-13	5.3e-11
GO:0070035	F	purine NTP-dependent helicase activity	56	133	4.3e-13	5.3e-11
GO:0003723	F	RNA binding	151	670	7.7e-12	9e-10
GO:0005488	F	binding	2209	17074	1.3e-11	1.4e-09
GO:0003824	F	catalytic activity	1577	11705	5.5e-11	5.7e-09
GO:0005515	F	protein binding	535	3497	3.9e-09	3.9e-07
GO:0016790	F	thiolester hydrolase activity	32	70	9.1e-09	8.8e-07
GO:0004221	F	ubiquitin thiolesterase activity	30	64	1.7e-08	1.6e-06
GO:0016874	F	ligase activity	105	473	2.3e-08	2.1e-06
GO:0003774	F	motor activity	48	155	6.8e-08	5.9e-06
GO:0008094	F	DNA-dependent ATPase activity	15	20	9.3e-07	7.7e-05
GO:0004518	F	nuclease activity	55	213	1.1e-06	9.1e-05
GO:0016820	F	hydrolase activity, acting on acid anhydrides, catalyzing transmembrane movement of substances	57	228	1.7e-06	0.00013
GO:0004540	F	ribonuclease activity	27	72	2.8e-06	0.00021
GO:0003777	F	microtubule motor activity	35	112	3.3e-06	0.00024
GO:0042626	F	ATPase activity, coupled to transmembrane movement of substances	54	221	5.7e-06	0.00039
GO:0043492	F	ATPase activity, coupled to movement of substances	54	221	5.7e-06	0.00039
GO:0003924	F	GTPase activity	52	213	8.6e-06	0.00057
GO:0016772	F	transferase activity, transferring phosphorus-containing groups	370	2473	9.1e-06	0.00058
GO:0016740	F	transferase activity	550	3897	2.1e-05	0.0013
GO:0019001	F	guanyl nucleotide binding	92	475	2.2e-05	0.0013
GO:0042625	F	ATPase activity, coupled to transmembrane movement of ions	41	158	2.3e-05	0.0013
GO:0015399	F	primary active transmembrane transporter activity	62	286	3e-05	0.0016
GO:0043566	F	structure-specific DNA binding	22	60	3e-05	0.0016
GO:0015405	F	P-P-bond-hydrolysis-driven transmembrane transporter activity	62	286	3e-05	0.0016
GO:0019899	F	enzyme binding	11	15	3.1e-05	0.0017
GO:0060589	F	nucleoside-triphosphatase regulator activity	38	145	3.7e-05	0.0019
GO:0032561	F	guanyl ribonucleotide binding	89	464	4e-05	0.002
GO:0005525	F	GTP binding	89	464	4e-05	0.002
GO:0030695	F	GTPase regulator activity	36	136	4.9e-05	0.0024
GO:0004812	F	aminoacyl-tRNA ligase activity	38	148	5.3e-05	0.0026
GO:0015662	F	ATPase activity, coupled to transmembrane movement of ions, phosphorylative mechanism	32	115	5.7e-05	0.0027
GO:0016875	F	ligase activity, forming carbon-oxygen bonds	38	150	6.8e-05	0.0031
GO:0016876	F	ligase activity, forming aminoacyl-tRNA and related compounds	38	150	6.8e-05	0.0031
GO:0016773	F	phosphotransferase activity, alcohol group as acceptor	292	1952	8.6e-05	0.0038
GO:0004003	F	ATP-dependent DNA helicase activity	9	11	9.3e-05	0.0041
GO:0019888	F	protein phosphatase regulator activity	15	35	0.00014	0.0056
GO:0019208	F	phosphatase regulator activity	15	35	0.00014	0.0056
GO:0005099	F	Ras GTPase activator activity	15	35	0.00014	0.0056
GO:0005097	F	Rab GTPase activator activity	15	35	0.00014	0.0056
GO:0016891	F	endoribonuclease activity, producing 5'-phosphomonoesters	13	27	0.00016	0.0062
GO:0005083	F	small GTPase regulator activity	32	123	0.00016	0.0064
GO:0008565	F	protein transporter activity	32	124	0.00018	0.0071
GO:0031625	F	ubiquitin protein ligase binding	9	13	0.00023	0.0086
GO:0004519	F	endonuclease activity	28	105	0.00029	0.011
GO:0005096	F	GTPase activator activity	25	89	0.00031	0.011
GO:0008601	F	protein phosphatase type 2A regulator activity	14	34	0.00032	0.011
GO:0008047	F	enzyme activator activity	26	95	0.00033	0.012
GO:0004222	F	metalloendopeptidase activity	25	90	0.00036	0.013
GO:0016301	F	kinase activity	296	2032	0.00037	0.013
GO:0003725	F	double-stranded RNA binding	12	26	0.00037	0.013
GO:0008237	F	metallopeptidase activity	37	164	0.00058	0.02
GO:0005548	F	phospholipid transporter activity	7	9	0.00071	0.023
GO:0004012	F	phospholipid-translocating ATPase activity	7	9	0.00071	0.023
GO:0015247	F	aminophospholipid transporter activity	7	9	0.00071	0.023
GO:0016879	F	ligase activity, forming carbon-nitrogen bonds	58	300	0.00068	0.023
GO:0008135	F	translation factor activity, nucleic acid binding	30	125	0.0008	0.025
GO:0046527	F	glucosyltransferase activity	23	86	0.00093	0.029
GO:0016763	F	transferase activity, transferring pentosyl groups	13	35	0.0011	0.034
GO:0004521	F	endoribonuclease activity	14	40	0.0012	0.035
GO:0005086	F	ARF guanyl-nucleotide exchange factor activity	6	7	0.0012	0.037
GO:0003678	F	DNA helicase activity	9	18	0.0013	0.038
GO:0016893	F	endonuclease activity, active with either ribo- or deoxyribonucleic acids and producing 5'-phosphomonoesters	13	36	0.0014	0.04
GO:0001727	F	lipid kinase activity	11	27	0.0015	0.042
GO:0003843	F	1,3-beta-glucan synthase activity	7	11	0.0016	0.045
GO:0035091	F	phosphoinositide binding	7	11	0.0016	0.045
GO:0003690	F	double-stranded DNA binding	10	23	0.0016	0.045
GO:0008170	F	N-methyltransferase activity	14	42	0.0017	0.046
GO:0005622	C	intracellular	1002	6211	1.1e-24	6.9e-22
GO:0044424	C	intracellular part	820	5277	1.1e-15	3.6e-13
GO:0005737	C	cytoplasm	406	2288	2.4e-14	5e-12
GO:0044464	C	cell part	1319	9422	8.1e-13	1e-10
GO:0005623	C	cell	1319	9422	8.1e-13	1e-10
GO:0043234	C	protein complex	238	1204	1.4e-12	1.4e-10
GO:0048475	C	coated membrane	43	89	6.9e-12	5.4e-10
GO:0030117	C	membrane coat	43	89	6.9e-12	5.4e-10
GO:0032991	C	macromolecular complex	381	2348	3.9e-09	2.7e-07
GO:0044444	C	cytoplasmic part	282	1715	1.9e-07	1.2e-05
GO:0030118	C	clathrin coat	19	32	4.7e-07	2.5e-05
GO:0005794	C	Golgi apparatus	31	82	4.6e-07	2.5e-05
GO:0044431	C	Golgi apparatus part	27	67	9.2e-07	4.5e-05
GO:0012505	C	endomembrane system	36	113	1.6e-06	7.4e-05
GO:0030119	C	AP-type membrane coat adaptor complex	16	28	5.4e-06	0.00021
GO:0030131	C	clathrin adaptor complex	16	28	5.4e-06	0.00021
GO:0031988	C	membrane-bounded vesicle	22	54	8e-06	0.00028
GO:0016023	C	cytoplasmic membrane-bounded vesicle	22	54	8e-06	0.00028
GO:0000502	C	proteasome complex	20	51	3.2e-05	0.001
GO:0030135	C	coated vesicle	19	48	4.5e-05	0.0014
GO:0012506	C	vesicle membrane	16	37	7.7e-05	0.002
GO:0030120	C	vesicle coat	16	37	7.7e-05	0.002
GO:0030662	C	coated vesicle membrane	16	37	7.7e-05	0.002
GO:0030659	C	cytoplasmic vesicle membrane	16	37	7.7e-05	0.002
GO:0043229	C	intracellular organelle	575	4154	8.6e-05	0.0021
GO:0043226	C	organelle	575	4154	8.6e-05	0.0021
GO:0033180	C	proton-transporting V-type ATPase, V1 domain	9	11	9.3e-05	0.0022
GO:0000139	C	Golgi membrane	16	38	9.8e-05	0.0022
GO:0031982	C	vesicle	22	71	0.00023	0.0046
GO:0031461	C	cullin-RING ubiquitin ligase complex	9	13	0.00023	0.0046
GO:0031410	C	cytoplasmic vesicle	22	71	0.00023	0.0046
GO:0005798	C	Golgi-associated vesicle	12	25	0.00028	0.0056
GO:0000159	C	protein phosphatase type 2A complex	14	34	0.00032	0.0061
GO:0044428	C	nuclear part	34	142	0.00039	0.0072
GO:0031090	C	organelle membrane	56	285	0.0006	0.011
GO:0016459	C	myosin complex	10	20	0.00071	0.012
GO:0030658	C	transport vesicle membrane	10	21	0.00095	0.015
GO:0043231	C	intracellular membrane-bounded organelle	379	2714	0.00095	0.015
GO:0030133	C	transport vesicle	10	21	0.00095	0.015
GO:0044422	C	organelle part	179	1185	0.0014	0.021
GO:0044446	C	intracellular organelle part	179	1185	0.0014	0.021
GO:0043227	C	membrane-bounded organelle	380	2744	0.0015	0.023
GO:0000148	C	1,3-beta-glucan synthase complex	7	11	0.0016	0.024
GO:0031967	C	organelle envelope	39	188	0.0016	0.024
GO:0005643	C	nuclear pore	8	15	0.0018	0.024
GO:0046930	C	pore complex	8	15	0.0018	0.024
GO:0044433	C	cytoplasmic vesicle part	16	54	0.0023	0.03
GO:0030660	C	Golgi-associated vesicle membrane	9	20	0.0023	0.03
GO:0005635	C	nuclear envelope	8	16	0.0024	0.031
GO:0005839	C	proteasome core complex	14	45	0.0029	0.036
GO:0000151	C	ubiquitin ligase complex	27	122	0.0038	0.047

## Sheet: Table S6
Supplementary Table 6. The Lys/Total, Lys and O2 expression level of association accessions
Trait	Lys/Total	Lys	GRMZM2G015534
ZONG31	0.0140201	2.12107	0.611663
B11	0.0194813	2.30235	-0.587206
177	0.0235428	2.34518	-0.628172
GEMS2	0.0176128	2.36083	0.923056
ZHENG35	0.0235657	2.37148	1.13077
GEMS60	0.0207711	2.39892	0.0647544
DH3732	0.0201654	2.43161	-0.515823
LIAO5262	0.0227954	2.43514	-0.484942
B77	0.0234861	2.46564	1.75767
LK11	0.0179828	2.46695	0.146974
TY2	0.0219672	2.5128	0.813798
TY5	0.0224193	2.5487	1.03294
GEMS32	0.0204018	2.5716	-0.842592
XUN971	0.02041	2.58924	1.05645
CIMBL149	0.0233301	2.60378	2.468
TY1	0.0203722	2.61766	0.216235
GEMS54	0.0227479	2.62031	1.28621
TIE7922	0.0242027	2.63796	1.9462
CIMBL101	0.0197497	2.63877	-0.195363
526018	0.0232613	2.65742	-0.508057
1462	0.0232242	2.65754	-0.987557
U8112	0.021737	2.65805	0.484942
CML69	0.0205387	2.69854	1.52317
GEMS3	0.023222	2.71156	0.0238425
GEMS48	0.0198981	2.71329	1.61654
07KS4	0.0275857	2.71444	0.96561
ZZ01	0.0253115	2.72056	0.126348
CIMBL125	0.0199409	2.72393	-0.358314
LY042	0.0236618	2.73942	-0.28655
GEMS49	0.0203227	2.74118	-0.0715817
J4112	0.0255265	2.74379	0.998711
ZHENG30	0.0258571	2.75823	-1.24082
ZZ03	0.0248889	2.7618	-1.30195
ZHENG29	0.0249355	2.77116	-0.713489
8902	0.0262223	2.77468	2.6457
975-12	0.0251111	2.78829	0.265323
GEMS28	0.0249286	2.79837	-0.424508
JI846	0.0285742	2.79902	-0.767247
R15	0.0215834	2.80193	0.722302
CIMBL62	0.0238712	2.80271	0.539309
GEMS33	0.0201756	2.80831	-0.293655
B151	0.0266851	2.81587	1.50179
WH413	0.0232755	2.82509	-1.48107
GEMS13	0.021333	2.831	0.272385
TY3	0.0231406	2.83396	0.469675
GEMS20	0.0273319	2.84625	-0.140092
K22	0.0223989	2.85189	-0.146974
ZHENG28	0.0212343	2.8526	-1.36837
GEMS41	0.0264037	2.86033	-0.126348
CIMBL2	0.027308	2.86211	-1.44145
SI273	0.0257779	2.86308	-0.153863
LIAO5263	0.0232228	2.86519	1.15697
TY11	0.0211768	2.86846	0.644854
CHANG3	0.0231648	2.87194	0.394875
LIAO5114	0.0217858	2.87221	0.944119
YE52106	0.0222267	2.89115	0.133217
DAN340	0.0234093	2.89238	-0.758136
YE478	0.0226209	2.90055	-0.105775
CIMBL58	0.0213992	2.90618	-0.976525
238	0.0241001	2.90836	-0.188425
TIAN77	0.0239166	2.91016	1.19784
P178	0.0265457	2.92856	-0.523619
IRF314	0.0265182	2.93206	0.279461
JY01	0.0249648	2.93278	2.99802
DAN360	0.0237115	2.93285	1.40398
JI63	0.0232791	2.93314	0.794971
05W002	0.0260906	2.94232	0.776422
ZHENG32	0.0206976	2.94356	0.842592
GEMS11	0.0244099	2.94593	-0.619896
CIMBL156	0.01988	2.95034	0.0784124
CIMBL86	0.0266921	2.95833	-0.0989277
7327	0.0266352	2.96069	-0.417066
JH59	0.0249994	2.96351	1.08056
GEMS42	0.0218294	2.9692	1.24082
GEMS10	0.0220209	2.97502	0.678772
CIMBL28	0.0285564	2.97657	-0.037472
CIMBL71	0.0203029	2.97721	-0.555132
18-599	0.0218843	2.97904	-0.653263
CML454	0.0259484	2.98052	-0.258274
GEMS6	0.0248348	2.9817	0.119485
5213	0.0254908	2.98364	0.912676
ZAC546	0.0262284	2.9843	1.17038
HUA83-2	0.0224412	3.00585	0.417066
ES40	0.0204602	3.00739	0.7401
CIMBL114	0.0286873	3.00745	-0.70473
CIMBL11	0.0288644	3.00967	0.892206
L3180	0.0244604	3.01202	0.933536
TY4	0.0237625	3.02186	0.70473
CML422	0.0261817	3.03025	-1.00999
GEMS55	0.028149	3.03103	0.424508
7884-4HT	0.0202541	3.03234	1.46098
CIMBL1	0.0273795	3.03422	2.17153
GEMS46	0.0246219	3.04089	-0.454517
HYS	0.0268106	3.04283	-0.96561
D863F	0.0288992	3.04535	-0.462083
FCD0602	0.0252763	3.04946	1.27079
B113	0.0224042	3.05814	0.902394
CIMBL113	0.0245251	3.06134	-0.944119
CML470	0.0237818	3.06586	0.603471
JI853	0.0217637	3.06951	-0.547203
CIMBL140	0.0284318	3.08796	-0.0442892
CIMBL93	0.0252585	3.08796	-0.776422
B110	0.0282626	3.09096	0.95481
CIMBL40	0.0245644	3.09732	0.322225
LG001	0.0296776	3.1043	-1.04463
CIMBL79	0.0240965	3.10908	-1.17038
ZHONG69	0.0244242	3.11649	0.587206
EN25	0.0268613	3.11951	-0.315058
XZ698	0.0235085	3.12056	-0.0920851
CIMBL29	0.0216034	3.12292	-0.636491
LIAO159	0.0212758	3.12997	0.188425
CIMBL111	0.0265631	3.13196	-0.251238
CIMBL46	0.02605	3.1334	0.037472
5237	0.0257349	3.14062	-0.469675
GEMS37	0.0214295	3.14292	0.508057
CIMBL137	0.0227565	3.14711	-0.00340575
CML360	0.0221833	3.17037	1.04463
CIMBL15	0.0233501	3.17207	-0.209268
GEMS40	0.0269467	3.18982	0.209268
CIMBL143	0.0265104	3.19157	-0.95481
GEMS18	0.0184411	3.19225	0.67022
CIMBL84	0.0305811	3.21179	-1.28621
GEMS14	0.0218395	3.21713	-0.492618
Q1261	0.0200316	3.21949	0.244214
CIMBL120	0.0296459	3.22885	-0.230202
YU374	0.0268982	3.23141	-1.05645
CIMBL116	0.0227353	3.23222	0.105775
835B	0.0283188	3.23567	-0.794971
NAN21-3	0.0215052	3.23713	0.251238
CIMBL121	0.0249682	3.23867	0.0989277
150	0.0201473	3.23919	0.852347
DAN599	0.0282938	3.24562	-0.862183
GEMS31	0.0217446	3.24632	-0.446978
K12	0.0239007	3.25742	0.88211
GEMS9	0.028529	3.25807	0.307908
CIMBL12	0.0229836	3.26062	0.343825
CIMBL23	0.0310235	3.26318	0.16076
GEMS5	0.0222484	3.26801	1.82544
CIMBL60	0.0219704	3.2701	0.112627
GEMS30	0.030482	3.27566	-0.279461
CML121	0.0227052	3.28151	-0.237202
GEMS61	0.0217859	3.2823	1.09286
CIMBL47	0.0290639	3.28612	-1.27079
CHUAN48-2	0.0270765	3.30266	-1.56814
CIMBL145	0.0262751	3.30391	-0.785663
7381	0.0280788	3.30826	-0.365586
TY6	0.0229085	3.30953	1.00999
DAN4245	0.0284546	3.31071	-0.112627
SI446	0.0219731	3.31361	1.90281
GEMS65	0.0257994	3.32246	0.687373
CIMBL25	0.0304729	3.32458	-0.88211
CI7	0.0207238	3.32611	0.571096
W138	0.0218373	3.32943	-0.0238425
GEMS29	0.0217708	3.33333	-0.0102174
CIMBL17	0.0329463	3.3375	0.358314
CIMBL21	0.0247092	3.34331	0.0511084
YE8001	0.0265943	3.34704	1.11795
CML486	0.0255535	3.34952	1.7266
ZHI41	0.0302944	3.35121	-0.82332
CML31	0.0234279	3.35406	-0.244214
05WN230	0.0288782	3.35566	0.0715817
CIMBL70	0.0276354	3.36345	-0.181496
GEMS19	0.0197336	3.37405	1.36837
GEMS58	0.0275332	3.37574	-0.644854
M97	0.0260513	3.37845	0.492618
CIMBL144	0.0259538	3.3796	2.1046
JH96C	0.022141	3.39444	-0.05793
B111	0.0239341	3.40467	0.38019
GEMS23	0.0242201	3.4089	0.462083
GEMS44	0.0267967	3.41126	-0.0852468
CIMBL13	0.0266117	3.41166	0.336607
JIAO51	0.0241652	3.41188	-1.54526
CML479	0.0260514	3.41612	-0.571096
CIMBL10	0.0247885	3.42188	1.21192
CIMBL141	0.0358208	3.43275	-1.3512
GEMS50	0.0251298	3.44627	0.767247
BS16	0.0233937	3.44971	1.54526
CIMBL48	0.0289247	3.45672	-1.22624
YE515	0.0206505	3.46368	-1.40398
GEMS4	0.0257942	3.46559	-0.265323
LX9801	0.0244241	3.46911	0.0852468
CIMBL105	0.0239796	3.46927	0.0170295
GEMS25	0.0249123	3.47207	-0.852347
GEMS21	0.0280503	3.47888	0.976525
CML411	0.0237695	3.479	-0.539309
CML134	0.0283449	3.48778	0.628172
268	0.0229721	3.48799	1.69712
CML32	0.0305272	3.50207	-0.223213
BY813	0.0267498	3.51249	0.28655
CIMBL9	0.0227022	3.51376	0.237202
GEMS62	0.0203446	3.51749	0.547203
CIMBL91	0.0285441	3.51863	0.804349
CIMBL49	0.0326225	3.5208	-0.0647544
CIMBL32	0.0273849	3.53329	-0.322225
GEMS63	0.0286617	3.53817	0.0306565
CIMBL63	0.0237534	3.5459	-0.912676
LIAO138	0.0315824	3.55124	-0.933536
4019	0.0231637	3.55246	0.713489
GEMS1	0.0254439	3.55671	1.30195
CML433	0.0296828	3.55692	0.862183
SY3073	0.0245706	3.56411	-0.67022
ZB648	0.0312882	3.56628	-0.272385
Z2018F	0.0255791	3.57665	-1.09286
CML50	0.0288899	3.57671	-1.11795
CML118	0.027424	3.59022	1.59187
DAN3130	0.0231662	3.59149	-0.722302
CIMBL108	0.022867	3.59303	1.42247
CML139	0.0267019	3.59526	1.86273
CIMBL115	0.0303491	3.61035	-1.21192
LXN	0.0266325	3.6199	-1.59187
CIMBL123	0.0220231	3.63491	0.653263
CML122	0.026037	3.6357	1.64222
835A	0.0276014	3.64661	-1.31801
GEMS15	0.025962	3.66513	0.223213
CML327	0.0248535	3.66517	-0.892206
4F1	0.0236524	3.67468	-0.804349
CIMBL122	0.0253369	3.67522	0.595319
CIMBL157	0.0296473	3.6877	-0.595319
CIMBL19	0.0234857	3.69123	0.749088
CML426	0.0235727	3.69988	0.758136
WU109	0.0226283	3.70087	0.439463
CA47	0.0340118	3.70236	-1.64222
BY4944	0.0255322	3.71912	-0.439463
SY1032	0.0238269	3.72388	-0.35106
CIMBL77	0.0315486	3.7312	-0.661718
BY4839	0.0264586	3.74534	0.0920851
M153	0.032949	3.7483	2.3451
CIMBL81	0.0215788	3.7689	-0.0306565
CML170	0.0372744	3.76999	-1.79052
S37	0.0320177	3.7726	-1.184
CIMBL139	0.0317173	3.77773	0.387522
CML423	0.02623	3.78399	1.38595
CML324	0.0276135	3.78709	-0.678772
CIMBL66	0.0305154	3.78924	0.00340575
R15X1141	0.026205	3.80258	1.25566
B73	0.0230312	3.80873	0.731172
CIMBL92	0.0310639	3.82582	0.140092
CIMBL38	0.032027	3.83579	-0.998711
SY1039	0.0239329	3.83819	0.477295
GEMS16	0.0318688	3.84128	0.446978
LV28	0.026507	3.85459	1.48107
B114	0.0284352	3.86185	-0.202311
CIMBL69	0.0317533	3.86756	0.329407
CIMBL142	0.0346871	3.86835	0.372878
CIMBL50	0.034079	3.87773	0.696025
SY1035	0.022741	3.88189	-0.387522
RY729	0.0228453	3.89768	-0.174576
CIMBL54	0.0354948	3.90326	0.500323
CML114	0.0251609	3.90342	2.04595
CIMBL51	0.0237824	3.91647	0.555132
CIMBL52	0.0287894	3.92526	-0.40225
CML323	0.0280699	3.93487	0.315058
CIMBL59	0.0260352	3.93588	-1.52317
CIMBL119	0.0285558	3.94192	1.31801
CIMBL127	0.0266115	3.95059	-0.477295
CML130	0.0299884	3.95749	-0.307908
CHENG698	0.0234019	3.97002	0.409647
MO17	0.0299333	3.97141	-1.06843
CIMBL75	0.030977	3.97256	-0.119485
CML116	0.0320906	3.97882	0.579132
CML290	0.0316364	3.97924	-0.16076
CIMBL96	0.0264084	3.98057	-0.38019
CIMBL7	0.0330061	3.98214	-0.902394
GY1032	0.0212408	3.99786	-1.25566
CIMBL98	0.0282185	4.00258	-0.531448
CML496	0.0262875	4.0102	-0.872103
CIMBL68	0.0278038	4.01657	-0.687373
CIMBL3	0.0273285	4.05033	-1.33442
CIMBL82	0.0268913	4.05524	0.258274
CML20	0.0299634	4.06501	-0.372878
CML298	0.0299041	4.07042	-0.329407
9642	0.0242596	4.08153	0.515823
CIMBL106	0.0285095	4.09359	0.987557
CIMBL90	0.0372404	4.11268	-0.409647
CIMBL4	0.0305411	4.11863	-0.394875
GEMS39	0.0270197	4.12387	-0.603471
CIMBL18	0.0273702	4.12981	-1.14377
CIMBL6	0.0373915	4.13075	-0.832917
CIMBL147	0.0264556	4.15116	1.9936
GY462	0.0252622	4.19229	0.300774
CML304	0.0301646	4.19951	-0.563096
CIMBL133	0.0256714	4.20735	0.195363
CIMBL43	0.0383836	4.24698	-1.69712
CIMBL124	0.0415407	4.25792	-1.9462
CML480	0.0274712	4.30204	0.230202
CML361	0.0266503	4.30359	0.636491
CIMBL129	0.0434804	4.33486	-1.7266
SY1128	0.029507	4.3401	0.785663
CIMBL74	0.0316027	4.37267	-1.08056
GY386	0.0275504	4.38474	1.33442
CIMBL102	0.0257529	4.4016	1.184
CIMBL89	0.0333785	4.45658	0.05793
CML189	0.0353047	4.47683	-2.24988
CIMBL94	0.0321149	4.51182	0.167664
CML338	0.0348085	4.52266	0.431973
CIMBL22	0.0353278	4.54495	0.153863
647	0.0248064	4.54597	-1.03294
BY855	0.0311881	4.55322	-1.19784
CML432	0.0334877	4.55657	0.0442892
CML171	0.0390914	4.59588	-2.6457
CIMBL53	0.0332419	4.6006	-0.300774
CIMBL5	0.0302272	4.61134	1.10532
SW92E114	0.0401523	4.61672	-2.468
CML165	0.0358996	4.6547	-1.75767
CIMBL152	0.040949	4.65857	-1.9936
CIMBL109	0.0267667	4.66308	-0.431973
SY1052	0.0263421	4.66642	1.66904
CIMBL27	0.0340986	4.70464	0.832917
CML163	0.0368119	4.72661	-1.61654
CIMBL42	0.0291839	4.75266	-1.10532
CIMBL87	0.0356503	4.75787	0.40225
GEMS51	0.0284198	4.76059	0.661718
CML162	0.0413397	4.77759	-2.99802
CIMBL95	0.0259687	4.77869	1.22624
CML169	0.0390717	4.90429	0.563096
CIMBL153	0.0390641	4.97416	-2.04595
CML192	0.0376954	5.01081	-2.1046
CIMBL56	0.0346625	5.10172	-0.133217
CML191	0.0368689	5.16307	-1.66904
CIMBL151	0.0427592	5.19061	-2.3451
CIMBL150	0.0394819	5.19636	-1.86273
BY807	0.0293677	5.20841	-0.923056
CML325	0.0356894	5.51434	1.79052
CML415	0.0383543	5.86696	-1.13077
CML115	0.0378518	5.98465	-1.82544

## Sheet: Table S7
Supplementary Table 7. O2 co-expression genes overlap with ones identified by other methods
GWAS	ChIP-Seq/RNA-Seq
GRMZM2G458549	GRMZM2G173404
GRMZM2G352248	GRMZM2G426275
GRMZM2G152757	GRMZM2G347623
GRMZM2G034631	GRMZM5G838910
GRMZM2G082664	GRMZM2G126019
GRMZM2G465169	GRMZM2G019596
GRMZM2G071613	GRMZM2G108463
GRMZM2G181194	GRMZM2G050553
GRMZM2G143008	GRMZM2G094867
	GRMZM2G017089
	GRMZM2G099036
	GRMZM5G874500
	GRMZM2G143008
	GRMZM2G036262
	GRMZM2G052266
	GRMZM2G012806
	GRMZM2G063536
	GRMZM2G119517
	GRMZM2G077278
	GRMZM2G051103
	GRMZM2G157061
	GRMZM2G023748

## Sheet: Table S8
Supplementary Table 8. The eQTL of ten candiate genes and the Pearson correction between Lys/Total and the normalized expression levels of ten candidate genes
Candidate genes	P value (eQTL)	Correlation (Phenotype vs expression)	P value (Phenotype vs expression)
GRMZM2G138727	1.4e-13	0.152651	0.00574824
GRMZM2G565441	2.23e-30	0.164309	0.00292476
GRMZM2G138976	2.45e-33	0.332453	7.48419e-10
GRMZM5G873335	1.08e-29	0.288871	1.10055e-07
GRMZM2G057569	2.95e-44	-0.164308	0.00292505
GRMZM2G446625	7.13e-23	0.0411558	0.458968
GRMZM2G052667	2.52e-32	0.0122968	0.824953
GRMZM2G003225	NA	0.0721247	0.193966
GRMZM2G700198	NA	-0.0249161	0.653999
GRMZM2G123018	NA	NA	NA

## Sheet: Table S9
Supplementary Table 9. Primer list used for mapping, plasmid construction and transcripts analysis
Primer name	Sequences (5'to 3')	Note
BB10495-F	ACGTCCTATTGCGTGCAGAA	Mapping
BB10495-R	CAGGCCTTTCTCTTCGCTGA	Mapping
BB10681-F	CCCACACCGACGTGAAGATG	Mapping
BB10681-R	CGTGTCTGCCAAGTGGAACT	Mapping
BB11517-F	TTGGGACGCCAAATTCCTCA	Mapping
BB11517-R	CTGTCCGTGTGCCGGATCTA	Mapping
BB10977-F	CGATCGTACGGTGTGGATCG	Mapping
BB10977-R	GTGGACCTGCCGCTAGATC	Mapping
BB11422-F	CGACTCTAACCACGAACACCA	Mapping
BB11422-R	CGCCCAAGAGATAATCATAGAGGT	Mapping
BB12075-F	CCGTACACCTTCGCAGTGAT	Mapping
BB12075-R	GCCATGTTACCCGCTGATCG	Mapping
BB11548-F	CACTTCACTCAGTAGGCGCA	Mapping
BB11548-R	GGTTCCGAAAAGACCAACGC	Mapping
0707-F	TAAAGGCCAGCCATATTCTAAA	Insertion primer
0707-R	GGACTAGCTGAATTTCCTGATG	Insertion primer
DMp008Os-F	GTCGACTCTAGAGGATCCCCGGGTGGCACCCACCCCAAACCCTCGCG	Plasmid construction
DMp008Os-R	CTGGTCAGAGCTCGGTACCCGGGGAGGCGGTGCTTGCTGGATTTTAG	Plasmid construction
OsrActin-F	TGGCATCTCTCAGCACATTCC	Quantitative RT-PCR
OsrActin-R	TGCACAATGGATGGGTCAGA	Quantitative RT-PCR
rtime-008-F	CCAACAGAGCGCACACATAC	Quantitative RT-PCR
rtime-008-R	ATGCTCCTGGTGTGGGACGA	Quantitative RT-PCR
